# Supplementary material for: Associations of DNA methylation estimators of protein abundance with concurrent and future physical health risk factors
Source: Sci Rep. 2025 Dec 10;16:2054. doi: 10.1038/s41598-025-31843-z (PMC12808646; doi:10.1038/s41598-025-31843-z)
Supplement: Supplementary file 1 — Supplementary Material 1 [file 41598_2025_31843_MOESM1_ESM.xlsx]

## Sheet: Sheet 1 - SciRep_SupplementaryT
Supplementary Table 1
	Phenotype	ICC
1	Pulse	0.0682957
2	SBP	0.0556737
3	DBP	0.0990197
4	Fat Mass	0.492187
5	Lean Mass	0.379751
6	Bone Mass	0.241282
7	BMI	0.144423
8	Height	0.130684855631771 (Age adjusted)
9	Glucose	0.293865
10	Lactate	0.205507
11	Citrate	0.0964172
12	Acetate	0.152809
13	HDLc	0.52468
14	LDLc	0.589448
15	Triglyceride	0.316969
16	Insulin	0.150882
17	CRP	0.17206
