# Supplementary material for: Associations of DNA methylation estimators of protein abundance with concurrent and future physical health risk factors
Source: Sci Rep. 2025 Dec 10;16:2054. doi: 10.1038/s41598-025-31843-z (PMC12808646; doi:10.1038/s41598-025-31843-z)
Supplement: Supplementary file 4 — Supplementary Material 4 [file 41598_2025_31843_MOESM4_ESM.xlsx]

## Sheet: Sheet 1 - SciRepSupplementaryTa
Supplementary Table 3
						Note - FDR values are only reported for Basic models, as adjusted models are only reported with P values, following a FDR <0.05 Basic model
	Episcore	Phenotype	EpiscoreAge	PhenotypeAge	Coef	LI (95% lower confiedence interval)	UI (95% upper confidence interval)	P	FDR	Model	Identifier	SE (standard error)	t (standardised effect size)
1	CCL21	BMI	24	24	-0.238173	-0.769182	0.292836	0.379339	0.952275	Basic	BMI@24 ~ CCL21@24	0.270923	-0.879117
2	MMP9	BMI	24	24	-0.192716	-0.893316	0.507884	0.58979	0.966182	Basic	BMI@24 ~ MMP9@24	0.357449	-0.539143
3	MPO	BMI	24	24	0.408164	-0.280929	1.09726	0.245662	0.952275	Basic	BMI@24 ~ MPO@24	0.351578	1.16095
4	NTRK3	BMI	24	24	-0.0897469	-0.601466	0.421972	0.731034	0.966579	Basic	BMI@24 ~ NTRK3@24	0.261081	-0.343751
5	TNFRSF17	BMI	24	24	-0.128026	-0.584647	0.328595	0.582638	0.966182	Basic	BMI@24 ~ TNFRSF17@24	0.23297	-0.549539
6	MIA	BMI	24	24	-0.287873	-0.726995	0.151249	0.198825	0.952275	Basic	BMI@24 ~ MIA@24	0.224042	-1.28491
7	CCL25	BMI	24	24	-0.0110581	-0.479214	0.457098	0.963074	0.994787	Basic	BMI@24 ~ CCL25@24	0.238855	-0.0462963
8	IGFBP1	BMI	24	24	-0.103562	-0.603342	0.396218	0.684638	0.966182	Basic	BMI@24 ~ IGFBP1@24	0.25499	-0.406141
9	LTF	BMI	24	24	-0.40211	-0.911931	0.107711	0.122127	0.952275	Basic	BMI@24 ~ LTF@24	0.260113	-1.54591
10	BCAM	BMI	24	24	-0.00932018	-0.452086	0.433446	0.96709	0.995536	Basic	BMI@24 ~ BCAM@24	0.225901	-0.0412578
11	EDA	BMI	24	24	-0.19154	-0.66243	0.27935	0.425305	0.952275	Basic	BMI@24 ~ EDA@24	0.24025	-0.797253
12	C5	BMI	24	24	0.171897	-0.28128	0.625074	0.457204	0.954799	Basic	BMI@24 ~ C5@24	0.231213	0.743457
13	GHR	BMI	24	24	0.584676	0.0732806	1.09607	0.0250353	0.851079	Basic	BMI@24 ~ GHR@24	0.260916	2.24086
14	IGFBP4	BMI	24	24	-0.12173	-0.598902	0.355442	0.617068	0.966182	Basic	BMI@24 ~ IGFBP4@24	0.243455	-0.50001
15	CLEC11A	BMI	24	24	0.178725	-0.249584	0.607034	0.413432	0.952275	Basic	BMI@24 ~ CLEC11A@24	0.218525	0.81787
16	VCAM1	BMI	24	24	0.127986	-0.49638	0.752352	0.687851	0.966182	Basic	BMI@24 ~ VCAM1@24	0.318554	0.401772
17	LGALS4	BMI	24	24	0.214061	-0.232501	0.660623	0.347458	0.952275	Basic	BMI@24 ~ LGALS4@24	0.227838	0.939532
18	CD209	BMI	24	24	-0.287308	-0.756667	0.182051	0.230228	0.952275	Basic	BMI@24 ~ CD209@24	0.239469	-1.19977
19	IL19	BMI	24	24	-0.141977	-0.614166	0.330212	0.555641	0.966182	Basic	BMI@24 ~ IL19@24	0.240913	-0.589329
20	CXCL11	BMI	24	24	-0.169452	-0.866181	0.527277	0.63358	0.966182	Basic	BMI@24 ~ CXCL11@24	0.355474	-0.476693
21	MRC2	BMI	24	24	0.346972	-0.285634	0.979578	0.282366	0.952275	Basic	BMI@24 ~ MRC2@24	0.322758	1.07502
22	CCL18	BMI	24	24	0.437766	-0.0568733	0.932405	0.0828051	0.952275	Basic	BMI@24 ~ CCL18@24	0.252367	1.73464
23	RETN	BMI	24	24	0.0105138	-0.621018	0.642045	0.973969	0.998018	Basic	BMI@24 ~ RETN@24	0.32221	0.0326303
24	C9	BMI	24	24	0.126011	-0.535375	0.787397	0.708828	0.966182	Basic	BMI@24 ~ C9@24	0.337442	0.37343
25	RARRES2	BMI	24	24	0.270139	-0.197566	0.737844	0.257607	0.952275	Basic	BMI@24 ~ RARRES2@24	0.238625	1.13206
26	TNFRSF1B	BMI	24	24	0.0275373	-0.502472	0.557547	0.918888	0.983663	Basic	BMI@24 ~ TNFRSF1B@24	0.270413	0.101834
27	IDUA	BMI	24	24	0.214759	-0.229593	0.659111	0.343496	0.952275	Basic	BMI@24 ~ IDUA@24	0.22671	0.947285
28	ADAMTS13	BMI	24	24	-0.124239	-0.565707	0.317229	0.58123	0.966182	Basic	BMI@24 ~ ADAMTS13@24	0.225239	-0.551587
29	F7	BMI	24	24	0.34998	-0.077155	0.777115	0.108282	0.952275	Basic	BMI@24 ~ F7@24	0.217926	1.60596
30	GNLY	BMI	24	24	0.228098	-0.347672	0.803868	0.437468	0.952275	Basic	BMI@24 ~ GNLY@24	0.29376	0.776477
31	PIGR	BMI	24	24	-0.158871	-0.825387	0.507645	0.640367	0.966182	Basic	BMI@24 ~ PIGR@24	0.340059	-0.467187
32	WFIKKN2	BMI	24	24	0.00633208	-0.459801	0.472465	0.978759	0.998018	Basic	BMI@24 ~ WFIKKN2@24	0.237823	0.0266252
33	FCER2	BMI	24	24	0.416854	-0.0413411	0.875049	0.0745609	0.952275	Basic	BMI@24 ~ FCER2@24	0.233773	1.78316
34	CD48	BMI	24	24	-0.35037	-1.01564	0.314905	0.301958	0.952275	Basic	BMI@24 ~ CD48@24	0.339426	-1.03224
35	CD5L	BMI	24	24	0.0685163	-0.437209	0.574241	0.790591	0.973012	Basic	BMI@24 ~ CD5L@24	0.258023	0.265543
36	CNTN4	BMI	24	24	-0.167719	-0.665747	0.330309	0.509213	0.964816	Basic	BMI@24 ~ CNTN4@24	0.254096	-0.660062
37	FCGR3B	BMI	24	24	-0.436484	-1.10287	0.229906	0.199213	0.952275	Basic	BMI@24 ~ FCGR3B@24	0.339995	-1.2838
38	SERPIND1	BMI	24	24	-0.268161	-0.778353	0.242031	0.302919	0.952275	Basic	BMI@24 ~ SERPIND1@24	0.260302	-1.03019
39	LY9	BMI	24	24	0.0223568	-0.538823	0.583536	0.937761	0.988044	Basic	BMI@24 ~ LY9@24	0.286316	0.0780844
40	THBS2	BMI	24	24	0.350476	-0.0805868	0.781539	0.11103	0.952275	Basic	BMI@24 ~ THBS2@24	0.21993	1.59358
41	ACY1	BMI	24	24	0.295364	-0.241819	0.832547	0.281175	0.952275	Basic	BMI@24 ~ ACY1@24	0.274073	1.07768
42	BMP1	BMI	24	24	-0.0482766	-0.569768	0.473215	0.856018	0.976323	Basic	BMI@24 ~ BMP1@24	0.266067	-0.181445
43	TPSB2	BMI	24	24	-0.142994	-0.578851	0.292863	0.520206	0.966182	Basic	BMI@24 ~ TPSB2@24	0.222376	-0.643028
44	GZMA	BMI	24	24	0.17683	-0.483098	0.836758	0.599452	0.966182	Basic	BMI@24 ~ GZMA@24	0.336698	0.525189
45	INSR	BMI	24	24	-0.166553	-0.616104	0.282998	0.467744	0.960068	Basic	BMI@24 ~ INSR@24	0.229363	-0.726155
46	SELE	BMI	24	24	-0.0587039	-0.60624	0.488832	0.833558	0.973012	Basic	BMI@24 ~ SELE@24	0.279355	-0.210141
47	MPL	BMI	24	24	0.200048	-0.254468	0.654564	0.388323	0.952275	Basic	BMI@24 ~ MPL@24	0.231896	0.862663
48	B2M	BMI	24	24	-0.110427	-0.608561	0.387707	0.663928	0.966182	Basic	BMI@24 ~ B2M@24	0.25415	-0.434495
49	LTA|LTB	BMI	24	24	0.627649	-0.0281474	1.28345	0.060672	0.952275	Basic	BMI@24 ~ LTA|LTB@24	0.33459	1.87587
50	CCL22	BMI	24	24	0.0777817	-0.428825	0.584389	0.763469	0.972606	Basic	BMI@24 ~ CCL22@24	0.258473	0.300928
51	CCL17	BMI	24	24	0.0328229	-0.420131	0.485777	0.887057	0.982057	Basic	BMI@24 ~ CCL17@24	0.231099	0.14203
52	ADIPOQ	BMI	24	24	0.172679	-0.565829	0.911187	0.646743	0.966182	Basic	BMI@24 ~ ADIPOQ@24	0.37679	0.45829
53	CHIT1	BMI	24	24	-0.0133193	-0.475579	0.448941	0.954964	0.992255	Basic	BMI@24 ~ CHIT1@24	0.235847	-0.0564743
54	HGFAC	BMI	24	24	0.181867	-0.267057	0.630791	0.427178	0.952275	Basic	BMI@24 ~ HGFAC@24	0.229043	0.79403
55	ESM1	BMI	24	24	-0.248548	-0.697725	0.200629	0.278122	0.952275	Basic	BMI@24 ~ ESM1@24	0.229172	-1.08455
56	CXCL10	BMI	24	24	0.485791	-0.00190992	0.973492	0.0508998	0.952275	Basic	BMI@24 ~ CXCL10@24	0.248827	1.95232
57	PAPPA	BMI	24	24	0.036429	-0.475648	0.548506	0.889108	0.982057	Basic	BMI@24 ~ PAPPA@24	0.261264	0.139434
58	SERPINA3	BMI	24	24	-0.311269	-0.760887	0.138349	0.174812	0.952275	Basic	BMI@24 ~ SERPINA3@24	0.229397	-1.3569
59	MMP2	BMI	24	24	-0.604484	-1.147	-0.0619658	0.0289719	0.864642	Basic	BMI@24 ~ MMP2@24	0.276795	-2.18387
60	CRP	BMI	24	24	0.69417	0.2166	1.17174	0.00438629	0.619479	Basic	BMI@24 ~ CRP@24	0.243658	2.84895
61	MST1	BMI	24	24	0.0012518	-0.432708	0.435211	0.995489	0.998777	Basic	BMI@24 ~ MST1@24	0.221408	0.00565382
62	ENPP7	BMI	24	24	0.178774	-0.252438	0.609986	0.416457	0.952275	Basic	BMI@24 ~ ENPP7@24	0.220006	0.812587
63	C4A|C4B	BMI	24	24	-0.281113	-0.709657	0.147431	0.198545	0.952275	Basic	BMI@24 ~ C4A|C4B@24	0.218645	-1.28571
64	MMP12	BMI	24	24	0.261633	-0.213269	0.736535	0.28023	0.952275	Basic	BMI@24 ~ MMP12@24	0.242297	1.0798
65	NCAM1	BMI	24	24	-0.437025	-0.953865	0.0798152	0.0974555	0.952275	Basic	BMI@24 ~ NCAM1@24	0.263694	-1.65732
66	SLITRK5	BMI	24	24	-0.190547	-0.740925	0.359831	0.497408	0.960068	Basic	BMI@24 ~ SLITRK5@24	0.280805	-0.678574
67	AFM	BMI	24	24	0.370836	-0.181602	0.923274	0.188276	0.952275	Basic	BMI@24 ~ AFM@24	0.281856	1.31569
68	SELL	BMI	24	24	0.138832	-0.328352	0.606016	0.560264	0.966182	Basic	BMI@24 ~ SELL@24	0.238359	0.582449
69	LYZ	BMI	24	24	0.151785	-0.291534	0.595104	0.502175	0.960068	Basic	BMI@24 ~ LYZ@24	0.226183	0.671072
70	MMP1	BMI	24	24	-0.45331	-0.886198	-0.0204224	0.0401246	0.943706	Basic	BMI@24 ~ MMP1@24	0.220861	-2.05247
71	SHBG	BMI	24	24	-0.767023	-1.37442	-0.159625	0.0133202	0.765617	Basic	BMI@24 ~ SHBG@24	0.309897	-2.47509
72	STC1	BMI	24	24	-0.0941349	-0.737869	0.5496	0.774407	0.973012	Basic	BMI@24 ~ STC1@24	0.328436	-0.286616
73	GP1BA	BMI	24	24	-0.0810444	-0.528491	0.366402	0.722583	0.966182	Basic	BMI@24 ~ GP1BA@24	0.228289	-0.355008
74	LGALS3BP	BMI	24	24	0.4611	0.0197021	0.902498	0.0406106	0.943706	Basic	BMI@24 ~ LGALS3BP@24	0.225203	2.04749
75	CD163	BMI	24	24	0.124435	-0.474911	0.723781	0.684059	0.966182	Basic	BMI@24 ~ CD163@24	0.305789	0.406931
76	FAP	BMI	24	24	-0.172101	-0.649449	0.305247	0.479785	0.960068	Basic	BMI@24 ~ FAP@24	0.243545	-0.70665
77	PRSS2	BMI	24	24	0.0353975	-0.444042	0.514837	0.884941	0.982057	Basic	BMI@24 ~ PRSS2@24	0.244612	0.144709
78	NOTCH1	BMI	24	24	-0.461189	-0.97496	0.0525819	0.0785084	0.952275	Basic	BMI@24 ~ NOTCH1@24	0.262128	-1.7594
79	ICAM5	BMI	24	24	-0.0162069	-0.471578	0.439164	0.944387	0.989292	Basic	BMI@24 ~ ICAM5@24	0.232332	-0.0697575
80	S100A9	BMI	24	24	1.26347	0.315869	2.21107	0.00896618	0.765617	Basic	BMI@24 ~ S100A9@24	0.48347	2.61334
81	OMD	BMI	24	24	-0.13522	-0.633589	0.363149	0.594868	0.966182	Basic	BMI@24 ~ OMD@24	0.25427	-0.531797
82	SEMA3E	BMI	24	24	-0.00865343	-0.600399	0.583092	0.977134	0.998018	Basic	BMI@24 ~ SEMA3E@24	0.301911	-0.0286622
83	SPOCK2	BMI	24	24	-0.0658674	-0.556638	0.424903	0.792508	0.973012	Basic	BMI@24 ~ SPOCK2@24	0.250393	-0.263056
84	CRTAM_Olink	BMI	24	24	-0.115743	-0.633338	0.401852	0.661176	0.966182	Basic	BMI@24 ~ CRTAM_Olink@24	0.264079	-0.438289
85	EZR_Olink	BMI	24	24	-0.621706	-1.27376	0.0303468	0.0616534	0.952275	Basic	BMI@24 ~ EZR_Olink@24	0.33268	-1.86878
86	FCRL2_Olink	BMI	24	24	0.306132	-0.212055	0.824319	0.246898	0.952275	Basic	BMI@24 ~ FCRL2_Olink@24	0.264381	1.15792
87	CSF3_Olink	BMI	24	24	0.146702	-0.317896	0.6113	0.53599	0.966182	Basic	BMI@24 ~ CSF3_Olink@24	0.23704	0.618891
88	MSTN_Olink	BMI	24	24	-0.181738	-0.650262	0.286786	0.447092	0.952275	Basic	BMI@24 ~ MSTN_Olink@24	0.239043	-0.760273
89	GZMA_Olink	BMI	24	24	-0.0499669	-0.683227	0.583293	0.877096	0.982057	Basic	BMI@24 ~ GZMA_Olink@24	0.323092	-0.154652
90	ASAH2_Olink	BMI	24	24	0.25845	-0.176247	0.693147	0.243889	0.952275	Basic	BMI@24 ~ ASAH2_Olink@24	0.221784	1.16532
91	MME_Olink	BMI	24	24	0.0443936	-0.4136	0.502387	0.849321	0.973012	Basic	BMI@24 ~ MME_Olink@24	0.23367	0.189984
92	NMNAT1_Olink	BMI	24	24	-0.113659	-0.577944	0.350626	0.631357	0.966182	Basic	BMI@24 ~ NMNAT1_Olink@24	0.23688	-0.479817
93	NTRK3_Olink	BMI	24	24	-0.172908	-0.626738	0.280922	0.455212	0.954799	Basic	BMI@24 ~ NTRK3_Olink@24	0.231546	-0.746754
94	SIGLEC1_Olink	BMI	24	24	-0.202407	-0.687576	0.282762	0.413533	0.952275	Basic	BMI@24 ~ SIGLEC1_Olink@24	0.247535	-0.81769
95	ACVRL1_Olink	BMI	24	24	-0.183317	-0.657945	0.291311	0.449038	0.95258	Basic	BMI@24 ~ ACVRL1_Olink@24	0.242157	-0.757017
96	SMPD1_Olink	BMI	24	24	0.00272989	-0.432416	0.437875	0.990189	0.998018	Basic	BMI@24 ~ SMPD1_Olink@24	0.222013	0.0122961
97	CCL11_Olink	BMI	24	24	-0.342881	-0.903635	0.217873	0.230733	0.952275	Basic	BMI@24 ~ CCL11_Olink@24	0.286099	-1.19847
98	CD6_Olink	BMI	24	24	0.851008	0.151106	1.55091	0.0171649	0.787869	Basic	BMI@24 ~ CD6_Olink@24	0.357093	2.38316
99	CXCL10_Olink	BMI	24	24	-0.0738725	-0.582204	0.434459	0.775771	0.973012	Basic	BMI@24 ~ CXCL10_Olink@24	0.259353	-0.284834
100	CXCL11_Olink	BMI	24	24	0.219808	-0.250808	0.690424	0.359956	0.952275	Basic	BMI@24 ~ CXCL11_Olink@24	0.24011	0.915447
101	CXCL9_Olink	BMI	24	24	-0.339532	-0.906264	0.2272	0.240297	0.952275	Basic	BMI@24 ~ CXCL9_Olink@24	0.289149	-1.17425
102	S100A12_Olink	BMI	24	24	0.0723984	-0.575662	0.720459	0.82668	0.973012	Basic	BMI@24 ~ S100A12_Olink@24	0.330643	0.218962
103	FGF21_Olink	BMI	24	24	0.311005	-0.173578	0.795588	0.208419	0.952275	Basic	BMI@24 ~ FGF21_Olink@24	0.247236	1.25793
104	HGF_Olink	BMI	24	24	0.251733	-0.281793	0.785259	0.355078	0.952275	Basic	BMI@24 ~ HGF_Olink@24	0.272207	0.924785
105	MMP1_Olink	BMI	24	24	0.108061	-0.374626	0.590748	0.660811	0.966182	Basic	BMI@24 ~ MMP1_Olink@24	0.246269	0.438793
106	OSM_Olink	BMI	24	24	-0.126311	-0.723762	0.47114	0.678597	0.966182	Basic	BMI@24 ~ OSM_Olink@24	0.304822	-0.414376
107	TGFA_Olink	BMI	24	24	-0.03656	-0.782132	0.709012	0.923433	0.983663	Basic	BMI@24 ~ TGFA_Olink@24	0.380394	-0.0961109
108	VEGFA_Olink	BMI	24	24	0.161531	-0.321115	0.644177	0.511844	0.965418	Basic	BMI@24 ~ VEGFA_Olink@24	0.246248	0.655969
109	CCL21	Height	24	24	4.97715	-0.923469	10.8778	0.0982796	0.952275	Basic	Height@24 ~ CCL21@24	3.01052	1.65325
110	MMP9	Height	24	24	-4.4814	-10.8054	1.84256	0.164853	0.952275	Basic	Height@24 ~ MMP9@24	3.22651	-1.38893
111	MPO	Height	24	24	1.4002	-6.98882	9.78922	0.743562	0.968917	Basic	Height@24 ~ MPO@24	4.28011	0.327141
112	NTRK3	Height	24	24	-3.99222	-9.62136	1.63692	0.164516	0.952275	Basic	Height@24 ~ NTRK3@24	2.87201	-1.39004
113	TNFRSF17	Height	24	24	0.0843278	-4.65515	4.8238	0.972181	0.998018	Basic	Height@24 ~ TNFRSF17@24	2.4181	0.0348736
114	MIA	Height	24	24	1.24292	-3.41151	5.89735	0.600698	0.966182	Basic	Height@24 ~ MIA@24	2.37471	0.523399
115	CCL25	Height	24	24	-2.27815	-7.22358	2.66728	0.366584	0.952275	Basic	Height@24 ~ CCL25@24	2.52318	-0.902888
116	IGFBP1	Height	24	24	0.811171	-4.47795	6.10029	0.763722	0.972606	Basic	Height@24 ~ IGFBP1@24	2.69853	0.300597
117	LTF	Height	24	24	2.45028	-3.14924	8.0498	0.391075	0.952275	Basic	Height@24 ~ LTF@24	2.8569	0.857671
118	BCAM	Height	24	24	-2.02573	-6.65611	2.60465	0.391183	0.952275	Basic	Height@24 ~ BCAM@24	2.36244	-0.857474
119	EDA	Height	24	24	-2.14751	-7.04969	2.75467	0.390549	0.952275	Basic	Height@24 ~ EDA@24	2.50111	-0.858623
120	C5	Height	24	24	0.380203	-4.38483	5.14524	0.875727	0.982057	Basic	Height@24 ~ C5@24	2.43114	0.156389
121	GHR	Height	24	24	-1.04242	-6.78204	4.6972	0.72186	0.966182	Basic	Height@24 ~ GHR@24	2.92838	-0.355972
122	IGFBP4	Height	24	24	-1.3106	-6.24459	3.62339	0.602626	0.966182	Basic	Height@24 ~ IGFBP4@24	2.51734	-0.520629
123	CLEC11A	Height	24	24	-0.224552	-4.7133	4.2642	0.921892	0.983663	Basic	Height@24 ~ CLEC11A@24	2.29018	-0.0980499
124	VCAM1	Height	24	24	0.152495	-5.73617	6.04116	0.959519	0.994787	Basic	Height@24 ~ VCAM1@24	3.00442	0.0507569
125	LGALS4	Height	24	24	-4.98546	-9.525	-0.445924	0.0313557	0.864642	Basic	Height@24 ~ LGALS4@24	2.31609	-2.15253
126	CD209	Height	24	24	0.768569	-4.3222	5.85934	0.767301	0.972606	Basic	Height@24 ~ CD209@24	2.59733	0.295907
127	IL19	Height	24	24	-0.615655	-5.76158	4.53027	0.814602	0.973012	Basic	Height@24 ~ IL19@24	2.62547	-0.234493
128	CXCL11	Height	24	24	-1.14767	-7.56404	5.2687	0.725906	0.966579	Basic	Height@24 ~ CXCL11@24	3.27366	-0.350577
129	MRC2	Height	24	24	7.09988	-0.307999	14.5078	0.0603115	0.952275	Basic	Height@24 ~ MRC2@24	3.77953	1.87851
130	CCL18	Height	24	24	1.5578	-3.68792	6.80352	0.560532	0.966182	Basic	Height@24 ~ CCL18@24	2.67639	0.582053
131	RETN	Height	24	24	0.812539	-6.58799	8.21307	0.829613	0.973012	Basic	Height@24 ~ RETN@24	3.77578	0.215198
132	C9	Height	24	24	-1.84781	-9.656	5.96038	0.642766	0.966182	Basic	Height@24 ~ C9@24	3.98377	-0.463835
133	RARRES2	Height	24	24	-1.25808	-6.33736	3.8212	0.627342	0.966182	Basic	Height@24 ~ RARRES2@24	2.59147	-0.48547
134	TNFRSF1B	Height	24	24	0.489166	-4.9389	5.91723	0.859798	0.977457	Basic	Height@24 ~ TNFRSF1B@24	2.76942	0.176631
135	IDUA	Height	24	24	1.59239	-3.08827	6.27305	0.504896	0.960068	Basic	Height@24 ~ IDUA@24	2.38809	0.666805
136	ADAMTS13	Height	24	24	1.55913	-3.0043	6.12256	0.503081	0.960068	Basic	Height@24 ~ ADAMTS13@24	2.32828	0.669649
137	F7	Height	24	24	-0.652295	-5.19697	3.89238	0.778466	0.973012	Basic	Height@24 ~ F7@24	2.31871	-0.281318
138	GNLY	Height	24	24	-0.293989	-6.81646	6.22848	0.929604	0.985201	Basic	Height@24 ~ GNLY@24	3.32779	-0.0883436
139	PIGR	Height	24	24	-1.87638	-7.34198	3.58922	0.501022	0.960068	Basic	Height@24 ~ PIGR@24	2.78857	-0.672883
140	WFIKKN2	Height	24	24	-1.99558	-6.95024	2.95908	0.429863	0.952275	Basic	Height@24 ~ WFIKKN2@24	2.52789	-0.789425
141	FCER2	Height	24	24	-0.477682	-5.51373	4.55836	0.852514	0.974923	Basic	Height@24 ~ FCER2@24	2.56941	-0.185911
142	CD48	Height	24	24	-1.603	-8.05083	4.84483	0.626063	0.966182	Basic	Height@24 ~ CD48@24	3.28971	-0.487277
143	CD5L	Height	24	24	2.81907	-2.26972	7.90786	0.277569	0.952275	Basic	Height@24 ~ CD5L@24	2.59632	1.08579
144	CNTN4	Height	24	24	3.56967	-1.2757	8.41504	0.148749	0.952275	Basic	Height@24 ~ CNTN4@24	2.47213	1.44397
145	FCGR3B	Height	24	24	1.9217	-4.08186	7.92526	0.530409	0.966182	Basic	Height@24 ~ FCGR3B@24	3.06304	0.627383
146	SERPIND1	Height	24	24	-6.44293	-10.8468	-2.03906	0.00413717	0.619479	Basic	Height@24 ~ SERPIND1@24	2.24687	-2.86751
147	LY9	Height	24	24	2.00321	-3.49951	7.50593	0.475525	0.960068	Basic	Height@24 ~ LY9@24	2.80751	0.713518
148	THBS2	Height	24	24	-4.19453	-8.73818	0.349122	0.0703895	0.952275	Basic	Height@24 ~ THBS2@24	2.31819	-1.8094
149	ACY1	Height	24	24	3.30832	-2.55904	9.17568	0.269096	0.952275	Basic	Height@24 ~ ACY1@24	2.99355	1.10515
150	BMP1	Height	24	24	2.93306	-2.78616	8.65228	0.314814	0.952275	Basic	Height@24 ~ BMP1@24	2.91797	1.00517
151	TPSB2	Height	24	24	1.01684	-3.54769	5.58137	0.662379	0.966182	Basic	Height@24 ~ TPSB2@24	2.32884	0.436629
152	GZMA	Height	24	24	0.541147	-6.38338	7.46567	0.878262	0.982057	Basic	Height@24 ~ GZMA@24	3.53292	0.153173
153	INSR	Height	24	24	-4.00843	-8.70455	0.687691	0.0943317	0.952275	Basic	Height@24 ~ INSR@24	2.39598	-1.67298
154	SELE	Height	24	24	-1.44082	-7.24289	4.36125	0.626455	0.966182	Basic	Height@24 ~ SELE@24	2.96024	-0.486724
155	MPL	Height	24	24	2.61693	-2.11659	7.35045	0.278547	0.952275	Basic	Height@24 ~ MPL@24	2.41506	1.08359
156	B2M	Height	24	24	2.76424	-2.33917	7.86765	0.288405	0.952275	Basic	Height@24 ~ B2M@24	2.60378	1.06163
157	LTA|LTB	Height	24	24	-5.18931	-13.0024	2.6238	0.192987	0.952275	Basic	Height@24 ~ LTA|LTB@24	3.98628	-1.30179
158	CCL22	Height	24	24	1.1485	-4.09766	6.39466	0.667859	0.966182	Basic	Height@24 ~ CCL22@24	2.67661	0.429088
159	CCL17	Height	24	24	-0.455022	-5.17276	4.26272	0.850061	0.973012	Basic	Height@24 ~ CCL17@24	2.40701	-0.18904
160	ADIPOQ	Height	24	24	-5.32501	-13.2777	2.62769	0.18939	0.952275	Basic	Height@24 ~ ADIPOQ@24	4.0575	-1.31239
161	CHIT1	Height	24	24	0.36416	-4.47073	5.19905	0.882638	0.982057	Basic	Height@24 ~ CHIT1@24	2.46678	0.147626
162	HGFAC	Height	24	24	-2.50633	-7.19222	2.17956	0.294482	0.952275	Basic	Height@24 ~ HGFAC@24	2.39076	-1.04834
163	ESM1	Height	24	24	3.56981	-1.0404	8.18002	0.129095	0.952275	Basic	Height@24 ~ ESM1@24	2.35215	1.51768
164	CXCL10	Height	24	24	1.54719	-3.45083	6.54521	0.544024	0.966182	Basic	Height@24 ~ CXCL10@24	2.55001	0.606739
165	PAPPA	Height	24	24	-6.674	-12.0263	-1.32165	0.0145261	0.765617	Basic	Height@24 ~ PAPPA@24	2.73079	-2.44398
166	SERPINA3	Height	24	24	-2.62835	-7.48068	2.22398	0.288386	0.952275	Basic	Height@24 ~ SERPINA3@24	2.47568	-1.06167
167	MMP2	Height	24	24	-6.75783	-12.8488	-0.666816	0.0296624	0.864642	Basic	Height@24 ~ MMP2@24	3.10766	-2.17457
168	CRP	Height	24	24	-2.2211	-7.67929	3.23709	0.425113	0.952275	Basic	Height@24 ~ CRP@24	2.78479	-0.797583
169	MST1	Height	24	24	-1.77816	-6.28161	2.72529	0.438995	0.952275	Basic	Height@24 ~ MST1@24	2.29768	-0.773894
170	ENPP7	Height	24	24	1.43034	-3.07866	5.93934	0.534108	0.966182	Basic	Height@24 ~ ENPP7@24	2.30051	0.621749
171	C4A|C4B	Height	24	24	-3.35	-7.73507	1.03507	0.134302	0.952275	Basic	Height@24 ~ C4A|C4B@24	2.23728	-1.49735
172	MMP12	Height	24	24	-1.3546	-6.18888	3.47968	0.582863	0.966182	Basic	Height@24 ~ MMP12@24	2.46647	-0.549206
173	NCAM1	Height	24	24	2.4393	-3.00511	7.88371	0.379859	0.952275	Basic	Height@24 ~ NCAM1@24	2.77776	0.878154
174	SLITRK5	Height	24	24	0.737765	-5.11278	6.58831	0.804784	0.973012	Basic	Height@24 ~ SLITRK5@24	2.98497	0.24716
175	AFM	Height	24	24	-2.676	-9.08838	3.73638	0.41339	0.952275	Basic	Height@24 ~ AFM@24	3.27162	-0.817943
176	SELL	Height	24	24	1.71945	-2.97877	6.41767	0.473178	0.960068	Basic	Height@24 ~ SELL@24	2.39705	0.717319
177	LYZ	Height	24	24	-1.81061	-6.34813	2.72691	0.434157	0.952275	Basic	Height@24 ~ LYZ@24	2.31506	-0.782101
178	MMP1	Height	24	24	-4.67049	-9.00787	-0.333108	0.0348132	0.913101	Basic	Height@24 ~ MMP1@24	2.21295	-2.11053
179	SHBG	Height	24	24	-8.72824	-15.2473	-2.20918	0.00868514	0.765617	Basic	Height@24 ~ SHBG@24	3.32605	-2.62421
180	STC1	Height	24	24	5.87077	-0.9917	12.7332	0.0935897	0.952275	Basic	Height@24 ~ STC1@24	3.50126	1.67676
181	GP1BA	Height	24	24	2.18666	-2.37718	6.7505	0.347684	0.952275	Basic	Height@24 ~ GP1BA@24	2.32849	0.939089
182	LGALS3BP	Height	24	24	-1.20981	-5.94823	3.52861	0.616775	0.966182	Basic	Height@24 ~ LGALS3BP@24	2.41756	-0.500426
183	CD163	Height	24	24	-1.33449	-7.26739	4.59841	0.659311	0.966182	Basic	Height@24 ~ CD163@24	3.02699	-0.440864
184	FAP	Height	24	24	2.89206	-2.19298	7.9771	0.264968	0.952275	Basic	Height@24 ~ FAP@24	2.59441	1.11473
185	PRSS2	Height	24	24	-1.9213	-6.65774	2.81514	0.426577	0.952275	Basic	Height@24 ~ PRSS2@24	2.41655	-0.795059
186	NOTCH1	Height	24	24	3.80152	-1.59732	9.20036	0.167553	0.952275	Basic	Height@24 ~ NOTCH1@24	2.75451	1.38011
187	ICAM5	Height	24	24	-0.00698497	-4.7457	4.73173	0.997695	0.999747	Basic	Height@24 ~ ICAM5@24	2.41771	-0.00288909
188	S100A9	Height	24	24	-0.303053	-12.3352	11.7291	0.960627	0.994787	Basic	Height@24 ~ S100A9@24	6.13887	-0.0493663
189	OMD	Height	24	24	0.967616	-4.22223	6.15746	0.71479	0.966182	Basic	Height@24 ~ OMD@24	2.64788	0.36543
190	SEMA3E	Height	24	24	2.37616	-2.79993	7.55225	0.368245	0.952275	Basic	Height@24 ~ SEMA3E@24	2.64086	0.899767
191	SPOCK2	Height	24	24	-1.68657	-7.05997	3.68683	0.538427	0.966182	Basic	Height@24 ~ SPOCK2@24	2.74153	-0.615193
192	CRTAM_Olink	Height	24	24	1.84605	-3.44428	7.13638	0.494015	0.960068	Basic	Height@24 ~ CRTAM_Olink@24	2.69915	0.683938
193	EZR_Olink	Height	24	24	-2.25147	-9.64794	5.145	0.550762	0.966182	Basic	Height@24 ~ EZR_Olink@24	3.77371	-0.59662
194	FCRL2_Olink	Height	24	24	0.684861	-5.08173	6.45146	0.815935	0.973012	Basic	Height@24 ~ FCRL2_Olink@24	2.94214	0.232776
195	CSF3_Olink	Height	24	24	-4.29652	-9.04832	0.455284	0.0763603	0.952275	Basic	Height@24 ~ CSF3_Olink@24	2.42439	-1.77221
196	MSTN_Olink	Height	24	24	1.84123	-3.17233	6.85479	0.471641	0.960068	Basic	Height@24 ~ MSTN_Olink@24	2.55794	0.71981
197	GZMA_Olink	Height	24	24	-0.889747	-8.04659	6.2671	0.807487	0.973012	Basic	Height@24 ~ GZMA_Olink@24	3.65145	-0.24367
198	ASAH2_Olink	Height	24	24	0.147656	-4.45166	4.74697	0.949827	0.989292	Basic	Height@24 ~ ASAH2_Olink@24	2.34659	0.0629236
199	MME_Olink	Height	24	24	-1.88235	-6.69995	2.93525	0.443786	0.952275	Basic	Height@24 ~ MME_Olink@24	2.45796	-0.765818
200	NMNAT1_Olink	Height	24	24	-1.76186	-6.6627	3.13898	0.481045	0.960068	Basic	Height@24 ~ NMNAT1_Olink@24	2.50043	-0.704623
201	NTRK3_Olink	Height	24	24	3.75247	-0.798611	8.30355	0.10608	0.952275	Basic	Height@24 ~ NTRK3_Olink@24	2.32198	1.61606
202	SIGLEC1_Olink	Height	24	24	0.941334	-4.13558	6.01824	0.716296	0.966182	Basic	Height@24 ~ SIGLEC1_Olink@24	2.59026	0.363413
203	ACVRL1_Olink	Height	24	24	-1.45092	-6.26411	3.36227	0.554631	0.966182	Basic	Height@24 ~ ACVRL1_Olink@24	2.45571	-0.590835
204	SMPD1_Olink	Height	24	24	4.99475	0.641237	9.34826	0.024532	0.849826	Basic	Height@24 ~ SMPD1_Olink@24	2.22118	2.24869
205	CCL11_Olink	Height	24	24	3.75043	-2.20587	9.70673	0.217155	0.952275	Basic	Height@24 ~ CCL11_Olink@24	3.03893	1.23413
206	CD6_Olink	Height	24	24	4.1671	-4.08146	12.4157	0.322089	0.952275	Basic	Height@24 ~ CD6_Olink@24	4.20845	0.990175
207	CXCL10_Olink	Height	24	24	0.348827	-4.84457	5.54222	0.895263	0.982057	Basic	Height@24 ~ CXCL10_Olink@24	2.64969	0.131648
208	CXCL11_Olink	Height	24	24	3.58875	-1.02966	8.20716	0.127752	0.952275	Basic	Height@24 ~ CXCL11_Olink@24	2.35633	1.52303
209	CXCL9_Olink	Height	24	24	0.100261	-5.51782	5.71835	0.972097	0.998018	Basic	Height@24 ~ CXCL9_Olink@24	2.86637	0.0349784
210	S100A12_Olink	Height	24	24	2.73671	-4.36952	9.84294	0.450356	0.95258	Basic	Height@24 ~ S100A12_Olink@24	3.62563	0.754823
211	FGF21_Olink	Height	24	24	-3.23903	-8.21782	1.73976	0.202271	0.952275	Basic	Height@24 ~ FGF21_Olink@24	2.5402	-1.27511
212	HGF_Olink	Height	24	24	-0.0865783	-5.64518	5.47202	0.975646	0.998018	Basic	Height@24 ~ HGF_Olink@24	2.83602	-0.0305281
213	MMP1_Olink	Height	24	24	-0.34511	-5.54856	4.85834	0.896571	0.982057	Basic	Height@24 ~ MMP1_Olink@24	2.65482	-0.129994
214	OSM_Olink	Height	24	24	3.59564	-2.83269	10.024	0.272942	0.952275	Basic	Height@24 ~ OSM_Olink@24	3.27976	1.09631
215	TGFA_Olink	Height	24	24	1.28982	-6.32645	8.90609	0.739943	0.966955	Basic	Height@24 ~ TGFA_Olink@24	3.88585	0.331927
216	VEGFA_Olink	Height	24	24	-1.81543	-6.82456	3.1937	0.477485	0.960068	Basic	Height@24 ~ VEGFA_Olink@24	2.55568	-0.710351
217	CCL21	Bone	24	24	28.0404	-6.09633	62.1771	0.107405	0.952275	Basic	Bone@24 ~ CCL21@24	17.4167	1.60997
218	MMP9	Bone	24	24	-0.780247	-36.9307	35.3702	0.966257	0.995536	Basic	Bone@24 ~ MMP9@24	18.4441	-0.0423033
219	MPO	Bone	24	24	30.7099	-17.6333	79.0531	0.2131	0.952275	Basic	Bone@24 ~ MPO@24	24.6649	1.24509
220	NTRK3	Bone	24	24	-22.1411	-50.9317	6.64954	0.13173	0.952275	Basic	Bone@24 ~ NTRK3@24	14.6891	-1.50731
221	TNFRSF17	Bone	24	24	8.65448	-17.0758	34.3848	0.509734	0.964816	Basic	Bone@24 ~ TNFRSF17@24	13.1277	0.659253
222	MIA	Bone	24	24	0.810625	-25.0631	26.6844	0.951035	0.989292	Basic	Bone@24 ~ MIA@24	13.2009	0.0614068
223	CCL25	Bone	24	24	-19.797	-47.3064	7.71238	0.158392	0.952275	Basic	Bone@24 ~ CCL25@24	14.0354	-1.4105
224	IGFBP1	Bone	24	24	18.8403	-11.125	48.8056	0.217826	0.952275	Basic	Bone@24 ~ IGFBP1@24	15.2884	1.23233
225	LTF	Bone	24	24	-1.01905	-32.3175	30.2794	0.949117	0.989292	Basic	Bone@24 ~ LTF@24	15.9686	-0.0638159
226	BCAM	Bone	24	24	-27.6436	-52.9605	-2.32667	0.0323447	0.864642	Basic	Bone@24 ~ BCAM@24	12.9168	-2.14013
227	EDA	Bone	24	24	-29.3265	-55.7016	-2.95137	0.0293074	0.864642	Basic	Bone@24 ~ EDA@24	13.4567	-2.17932
228	C5	Bone	24	24	-6.23917	-32.3865	19.9082	0.64001	0.966182	Basic	Bone@24 ~ C5@24	13.3405	-0.467686
229	GHR	Bone	24	24	8.2457	-23.1449	39.6363	0.606655	0.966182	Basic	Bone@24 ~ GHR@24	16.0156	0.514854
230	IGFBP4	Bone	24	24	3.23328	-23.8733	30.3399	0.815148	0.973012	Basic	Bone@24 ~ IGFBP4@24	13.8299	0.233789
231	CLEC11A	Bone	24	24	13.5341	-11.3309	38.3991	0.286046	0.952275	Basic	Bone@24 ~ CLEC11A@24	12.6862	1.06684
232	VCAM1	Bone	24	24	7.29297	-23.9586	38.5446	0.64739	0.966182	Basic	Bone@24 ~ VCAM1@24	15.9447	0.457391
233	LGALS4	Bone	24	24	-12.9555	-38.7173	12.8063	0.324295	0.952275	Basic	Bone@24 ~ LGALS4@24	13.1438	-0.985674
234	CD209	Bone	24	24	-10.677	-38.803	17.449	0.45685	0.954799	Basic	Bone@24 ~ CD209@24	14.35	-0.744042
235	IL19	Bone	24	24	-8.39043	-37.0778	20.2969	0.56647	0.966182	Basic	Bone@24 ~ IL19@24	14.6364	-0.573258
236	CXCL11	Bone	24	24	-5.90403	-40.1262	28.3182	0.735258	0.966579	Basic	Bone@24 ~ CXCL11@24	17.4603	-0.33814
237	MRC2	Bone	24	24	38.7407	-3.95829	81.4397	0.0753545	0.952275	Basic	Bone@24 ~ MRC2@24	21.7852	1.7783
238	CCL18	Bone	24	24	12.7882	-16.14	41.7164	0.386244	0.952275	Basic	Bone@24 ~ CCL18@24	14.7593	0.86645
239	RETN	Bone	24	24	13.0984	-29.3209	55.5177	0.545035	0.966182	Basic	Bone@24 ~ RETN@24	21.6425	0.605217
240	C9	Bone	24	24	13.2324	-31.3306	57.7954	0.56057	0.966182	Basic	Bone@24 ~ C9@24	22.7362	0.581997
241	RARRES2	Bone	24	24	14.4122	-13.6334	42.4578	0.313831	0.952275	Basic	Bone@24 ~ RARRES2@24	14.309	1.00721
242	TNFRSF1B	Bone	24	24	8.68524	-20.2328	37.6033	0.556085	0.966182	Basic	Bone@24 ~ TNFRSF1B@24	14.7541	0.588666
243	IDUA	Bone	24	24	5.75331	-20.2061	31.7127	0.664005	0.966182	Basic	Bone@24 ~ IDUA@24	13.2446	0.434389
244	ADAMTS13	Bone	24	24	6.11819	-19.3961	31.6325	0.638358	0.966182	Basic	Bone@24 ~ ADAMTS13@24	13.0175	0.469997
245	F7	Bone	24	24	16.512	-8.61873	41.6427	0.197813	0.952275	Basic	Bone@24 ~ F7@24	12.8218	1.28781
246	GNLY	Bone	24	24	26.1676	-9.94697	62.2822	0.155562	0.952275	Basic	Bone@24 ~ GNLY@24	18.4258	1.42016
247	PIGR	Bone	24	24	3.57308	-26.9447	34.0909	0.818495	0.973012	Basic	Bone@24 ~ PIGR@24	15.5703	0.22948
248	WFIKKN2	Bone	24	24	-12.8872	-39.7868	14.0124	0.347727	0.952275	Basic	Bone@24 ~ WFIKKN2@24	13.7243	-0.939006
249	FCER2	Bone	24	24	4.51771	-23.631	32.6664	0.753089	0.970354	Basic	Bone@24 ~ FCER2@24	14.3616	0.314569
250	CD48	Bone	24	24	-13.031	-49.1073	23.0453	0.478968	0.960068	Basic	Bone@24 ~ CD48@24	18.4063	-0.707964
251	CD5L	Bone	24	24	7.90183	-18.0362	33.8399	0.550442	0.966182	Basic	Bone@24 ~ CD5L@24	13.2337	0.597099
252	CNTN4	Bone	24	24	13.9199	-14.711	42.5508	0.340629	0.952275	Basic	Bone@24 ~ CNTN4@24	14.6076	0.952922
253	FCGR3B	Bone	24	24	5.97809	-25.0615	37.0176	0.70581	0.966182	Basic	Bone@24 ~ FCGR3B@24	15.8365	0.377488
254	SERPIND1	Bone	24	24	-32.0322	-62.7732	-1.29117	0.0411201	0.943706	Basic	Bone@24 ~ SERPIND1@24	15.6842	-2.04232
255	LY9	Bone	24	24	7.74275	-23.1492	38.6347	0.623248	0.966182	Basic	Bone@24 ~ LY9@24	15.7612	0.491254
256	THBS2	Bone	24	24	3.91547	-21.5249	29.3559	0.762913	0.972606	Basic	Bone@24 ~ THBS2@24	12.9798	0.301659
257	ACY1	Bone	24	24	24.6359	-7.55102	56.8228	0.133568	0.952275	Basic	Bone@24 ~ ACY1@24	16.4219	1.50019
258	BMP1	Bone	24	24	-11.5872	-43.5309	20.3565	0.477105	0.960068	Basic	Bone@24 ~ BMP1@24	16.2978	-0.710967
259	TPSB2	Bone	24	24	-5.34233	-30.602	19.9174	0.678483	0.966182	Basic	Bone@24 ~ TPSB2@24	12.8876	-0.414533
260	GZMA	Bone	24	24	16.6354	-19.1364	52.4072	0.362042	0.952275	Basic	Bone@24 ~ GZMA@24	18.2509	0.911484
261	INSR	Bone	24	24	-20.8766	-47.2651	5.51186	0.120995	0.952275	Basic	Bone@24 ~ INSR@24	13.4635	-1.55061
262	SELE	Bone	24	24	1.25066	-30.2616	32.763	0.937996	0.988044	Basic	Bone@24 ~ SELE@24	16.0777	0.0777885
263	MPL	Bone	24	24	12.6616	-12.7443	38.0675	0.328663	0.952275	Basic	Bone@24 ~ MPL@24	12.9622	0.976809
264	B2M	Bone	24	24	2.22737	-24.6419	29.0966	0.87093	0.982057	Basic	Bone@24 ~ B2M@24	13.7088	0.162477
265	LTA|LTB	Bone	24	24	8.17572	-36.7863	53.1377	0.721541	0.966182	Basic	Bone@24 ~ LTA|LTB@24	22.9398	0.356399
266	CCL22	Bone	24	24	6.6059	-21.0152	34.227	0.639244	0.966182	Basic	Bone@24 ~ CCL22@24	14.0924	0.468756
267	CCL17	Bone	24	24	5.74401	-19.9845	31.4725	0.661692	0.966182	Basic	Bone@24 ~ CCL17@24	13.1268	0.437579
268	ADIPOQ	Bone	24	24	-12.9889	-57.183	31.2052	0.564576	0.966182	Basic	Bone@24 ~ ADIPOQ@24	22.548	-0.576056
269	CHIT1	Bone	24	24	-10.9196	-37.0062	15.167	0.411966	0.952275	Basic	Bone@24 ~ CHIT1@24	13.3095	-0.820437
270	HGFAC	Bone	24	24	2.6875	-22.6512	28.0262	0.83532	0.973012	Basic	Bone@24 ~ HGFAC@24	12.9279	0.207884
271	ESM1	Bone	24	24	-6.10441	-31.8084	19.5996	0.64159	0.966182	Basic	Bone@24 ~ ESM1@24	13.1143	-0.465477
272	CXCL10	Bone	24	24	9.55102	-15.6942	34.7962	0.458374	0.954799	Basic	Bone@24 ~ CXCL10@24	12.8802	0.741527
273	PAPPA	Bone	24	24	-36.4955	-67.7577	-5.2333	0.0221313	0.802951	Basic	Bone@24 ~ PAPPA@24	15.9501	-2.2881
274	SERPINA3	Bone	24	24	-20.5894	-47.3087	6.12991	0.130956	0.952275	Basic	Bone@24 ~ SERPINA3@24	13.6323	-1.51034
275	MMP2	Bone	24	24	-55.4648	-88.2544	-22.6752	0.000915092	0.336022	Basic	Bone@24 ~ MMP2@24	16.7294	-3.31541
276	CRP	Bone	24	24	8.14356	-21.7653	38.0524	0.59357	0.966182	Basic	Bone@24 ~ CRP@24	15.2596	0.533668
277	MST1	Bone	24	24	-11.7275	-36.7124	13.2574	0.357576	0.952275	Basic	Bone@24 ~ MST1@24	12.7474	-0.919992
278	ENPP7	Bone	24	24	9.07394	-15.8437	33.9916	0.475383	0.960068	Basic	Bone@24 ~ ENPP7@24	12.7131	0.713747
279	C4A|C4B	Bone	24	24	-29.0048	-53.8827	-4.12691	0.0223042	0.802951	Basic	Bone@24 ~ C4A|C4B@24	12.6928	-2.28514
280	MMP12	Bone	24	24	1.62514	-24.9344	28.1847	0.904539	0.982188	Basic	Bone@24 ~ MMP12@24	13.5508	0.119929
281	NCAM1	Bone	24	24	-33.0383	-62.8801	-3.19652	0.0300111	0.864642	Basic	Bone@24 ~ NCAM1@24	15.2254	-2.16995
282	SLITRK5	Bone	24	24	-14.9865	-46.0176	16.0446	0.343848	0.952275	Basic	Bone@24 ~ SLITRK5@24	15.8322	-0.946584
283	AFM	Bone	24	24	-1.59514	-37.9606	34.7703	0.931487	0.98561	Basic	Bone@24 ~ AFM@24	18.5538	-0.0859738
284	SELL	Bone	24	24	10.2951	-15.2903	35.8805	0.430306	0.952275	Basic	Bone@24 ~ SELL@24	13.0538	0.788667
285	LYZ	Bone	24	24	-1.12946	-26.3053	24.0463	0.929931	0.985201	Basic	Bone@24 ~ LYZ@24	12.8448	-0.0879313
286	MMP1	Bone	24	24	-24.249	-49.5695	1.07146	0.0605102	0.952275	Basic	Bone@24 ~ MMP1@24	12.9186	-1.87706
287	SHBG	Bone	24	24	-33.5992	-68.7479	1.54948	0.0609868	0.952275	Basic	Bone@24 ~ SHBG@24	17.933	-1.8736
288	STC1	Bone	24	24	11.9566	-25.9471	49.8603	0.536392	0.966182	Basic	Bone@24 ~ STC1@24	19.3386	0.618276
289	GP1BA	Bone	24	24	7.70683	-17.6158	33.0294	0.55083	0.966182	Basic	Bone@24 ~ GP1BA@24	12.9197	0.596518
290	LGALS3BP	Bone	24	24	4.17959	-21.466	29.8252	0.7494	0.970309	Basic	Bone@24 ~ LGALS3BP@24	13.0845	0.319431
291	CD163	Bone	24	24	8.1932	-22.3068	38.6932	0.59853	0.966182	Basic	Bone@24 ~ CD163@24	15.5612	0.526515
292	FAP	Bone	24	24	8.51807	-19.8178	36.854	0.555729	0.966182	Basic	Bone@24 ~ FAP@24	14.4571	0.589196
293	PRSS2	Bone	24	24	-10.2957	-36.4074	15.816	0.43963	0.952275	Basic	Bone@24 ~ PRSS2@24	13.3223	-0.772817
294	NOTCH1	Bone	24	24	-10.7099	-41.0983	19.6785	0.489708	0.960068	Basic	Bone@24 ~ NOTCH1@24	15.5043	-0.69077
295	ICAM5	Bone	24	24	-2.5591	-28.1006	22.9824	0.844313	0.973012	Basic	Bone@24 ~ ICAM5@24	13.0314	-0.19638
296	S100A9	Bone	24	24	39.6112	-29.5537	108.776	0.261649	0.952275	Basic	Bone@24 ~ S100A9@24	35.2882	1.12251
297	OMD	Bone	24	24	-9.62035	-37.9035	18.6628	0.504975	0.960068	Basic	Bone@24 ~ OMD@24	14.4302	-0.666682
298	SEMA3E	Bone	24	24	-2.87577	-31.3379	25.5864	0.843017	0.973012	Basic	Bone@24 ~ SEMA3E@24	14.5215	-0.198035
299	SPOCK2	Bone	24	24	-7.45284	-37.6314	22.7257	0.628358	0.966182	Basic	Bone@24 ~ SPOCK2@24	15.3972	-0.484039
300	CRTAM_Olink	Bone	24	24	-13.3172	-44.147	17.5126	0.397195	0.952275	Basic	Bone@24 ~ CRTAM_Olink@24	15.7295	-0.846638
301	EZR_Olink	Bone	24	24	-32.697	-72.7576	7.36364	0.109659	0.952275	Basic	Bone@24 ~ EZR_Olink@24	20.4391	-1.59973
302	FCRL2_Olink	Bone	24	24	-15.0352	-47.1559	17.0855	0.358908	0.952275	Basic	Bone@24 ~ FCRL2_Olink@24	16.3881	-0.917446
303	CSF3_Olink	Bone	24	24	-16.1694	-43.8487	11.5099	0.252221	0.952275	Basic	Bone@24 ~ CSF3_Olink@24	14.1221	-1.14497
304	MSTN_Olink	Bone	24	24	-4.69958	-32.4522	23.053	0.739963	0.966955	Basic	Bone@24 ~ MSTN_Olink@24	14.1595	-0.331903
305	GZMA_Olink	Bone	24	24	7.66561	-31.7418	47.073	0.703008	0.966182	Basic	Bone@24 ~ GZMA_Olink@24	20.1058	0.381264
306	ASAH2_Olink	Bone	24	24	10.5183	-14.9948	36.0314	0.419063	0.952275	Basic	Bone@24 ~ ASAH2_Olink@24	13.0169	0.80805
307	MME_Olink	Bone	24	24	-16.5167	-43.5149	10.4815	0.230502	0.952275	Basic	Bone@24 ~ MME_Olink@24	13.7746	-1.19907
308	NMNAT1_Olink	Bone	24	24	-22.3349	-48.8286	4.15881	0.0984665	0.952275	Basic	Bone@24 ~ NMNAT1_Olink@24	13.5172	-1.65233
309	NTRK3_Olink	Bone	24	24	10.8649	-15.6253	37.3551	0.421458	0.952275	Basic	Bone@24 ~ NTRK3_Olink@24	13.5154	0.80389
310	SIGLEC1_Olink	Bone	24	24	0.0526534	-27.4232	27.5285	0.997003	0.999726	Basic	Bone@24 ~ SIGLEC1_Olink@24	14.0183	0.00375605
311	ACVRL1_Olink	Bone	24	24	-2.8567	-29.2644	23.551	0.832086	0.973012	Basic	Bone@24 ~ ACVRL1_Olink@24	13.4733	-0.212027
312	SMPD1_Olink	Bone	24	24	19.2097	-5.74933	44.1687	0.131424	0.952275	Basic	Bone@24 ~ SMPD1_Olink@24	12.7342	1.50851
313	CCL11_Olink	Bone	24	24	4.28336	-25.588	34.1547	0.778671	0.973012	Basic	Bone@24 ~ CCL11_Olink@24	15.2405	0.281051
314	CD6_Olink	Bone	24	24	10.9278	-36.2425	58.0981	0.649783	0.966182	Basic	Bone@24 ~ CD6_Olink@24	24.0665	0.454067
315	CXCL10_Olink	Bone	24	24	-4.71379	-33.0528	23.6253	0.74441	0.968917	Basic	Bone@24 ~ CXCL10_Olink@24	14.4587	-0.326018
316	CXCL11_Olink	Bone	24	24	17.2864	-8.13127	42.7041	0.182536	0.952275	Basic	Bone@24 ~ CXCL11_Olink@24	12.9682	1.33298
317	CXCL9_Olink	Bone	24	24	7.8807	-20.4358	36.1972	0.585422	0.966182	Basic	Bone@24 ~ CXCL9_Olink@24	14.4472	0.545483
318	S100A12_Olink	Bone	24	24	9.74027	-29.1312	48.6118	0.623334	0.966182	Basic	Bone@24 ~ S100A12_Olink@24	19.8324	0.491129
319	FGF21_Olink	Bone	24	24	-6.04011	-34.7022	22.6219	0.679577	0.966182	Basic	Bone@24 ~ FGF21_Olink@24	14.6235	-0.413041
320	HGF_Olink	Bone	24	24	8.24095	-20.5175	36.9994	0.574353	0.966182	Basic	Bone@24 ~ HGF_Olink@24	14.6727	0.561652
321	MMP1_Olink	Bone	24	24	9.31755	-19.6532	38.2883	0.52845	0.966182	Basic	Bone@24 ~ MMP1_Olink@24	14.781	0.630373
322	OSM_Olink	Bone	24	24	20.805	-13.5661	55.1761	0.235465	0.952275	Basic	Bone@24 ~ OSM_Olink@24	17.5363	1.1864
323	TGFA_Olink	Bone	24	24	19.9916	-19.4636	59.4468	0.320653	0.952275	Basic	Bone@24 ~ TGFA_Olink@24	20.1302	0.993115
324	VEGFA_Olink	Bone	24	24	6.03351	-21.0615	33.1285	0.66251	0.966182	Basic	Bone@24 ~ VEGFA_Olink@24	13.824	0.436452
325	CCL21	Lean	24	24	462.097	-185.075	1109.27	0.161668	0.952275	Basic	Lean@24 ~ CCL21@24	330.19	1.39949
326	MMP9	Lean	24	24	-33.5547	-825.048	757.938	0.933778	0.985694	Basic	Lean@24 ~ MMP9@24	403.823	-0.0830926
327	MPO	Lean	24	24	581.615	-305.35	1468.58	0.198708	0.952275	Basic	Lean@24 ~ MPO@24	452.533	1.28524
328	NTRK3	Lean	24	24	-353.018	-946.871	240.835	0.243966	0.952275	Basic	Lean@24 ~ NTRK3@24	302.986	-1.16513
329	TNFRSF17	Lean	24	24	55.3329	-470.251	580.917	0.83652	0.973012	Basic	Lean@24 ~ TNFRSF17@24	268.155	0.206347
330	MIA	Lean	24	24	-223.545	-735.503	288.413	0.392092	0.952275	Basic	Lean@24 ~ MIA@24	261.203	-0.855829
331	CCL25	Lean	24	24	-366.063	-912.529	180.403	0.189198	0.952275	Basic	Lean@24 ~ CCL25@24	278.809	-1.31295
332	IGFBP1	Lean	24	24	168.29	-423.75	760.33	0.577432	0.966182	Basic	Lean@24 ~ IGFBP1@24	302.061	0.557139
333	LTF	Lean	24	24	-66.3921	-683.604	550.82	0.833018	0.973012	Basic	Lean@24 ~ LTF@24	314.904	-0.210833
334	BCAM	Lean	24	24	-472.343	-965.432	20.746	0.0604451	0.952275	Basic	Lean@24 ~ BCAM@24	251.576	-1.87754
335	EDA	Lean	24	24	-431.932	-967.036	103.172	0.113628	0.952275	Basic	Lean@24 ~ EDA@24	273.012	-1.5821
336	C5	Lean	24	24	48.2377	-477.221	573.696	0.857207	0.976323	Basic	Lean@24 ~ C5@24	268.091	0.17993
337	GHR	Lean	24	24	481.013	-130.356	1092.38	0.123052	0.952275	Basic	Lean@24 ~ GHR@24	311.923	1.54209
338	IGFBP4	Lean	24	24	31.1884	-525.391	587.768	0.912544	0.982657	Basic	Lean@24 ~ IGFBP4@24	283.969	0.10983
339	CLEC11A	Lean	24	24	322.198	-169.987	814.383	0.199467	0.952275	Basic	Lean@24 ~ CLEC11A@24	251.115	1.28307
340	VCAM1	Lean	24	24	323.139	-365.621	1011.9	0.357805	0.952275	Basic	Lean@24 ~ VCAM1@24	351.408	0.919555
341	LGALS4	Lean	24	24	-240.344	-762.706	282.018	0.367153	0.952275	Basic	Lean@24 ~ LGALS4@24	266.511	-0.901816
342	CD209	Lean	24	24	-303.41	-853.359	246.539	0.279545	0.952275	Basic	Lean@24 ~ CD209@24	280.586	-1.08134
343	IL19	Lean	24	24	-42.0508	-604.728	520.626	0.883544	0.982057	Basic	Lean@24 ~ IL19@24	287.08	-0.146478
344	CXCL11	Lean	24	24	39.1029	-704.876	783.082	0.91795	0.983663	Basic	Lean@24 ~ CXCL11@24	379.581	0.103016
345	MRC2	Lean	24	24	714.156	-83.5542	1511.87	0.0793097	0.952275	Basic	Lean@24 ~ MRC2@24	406.995	1.7547
346	CCL18	Lean	24	24	322.735	-257.776	903.246	0.275862	0.952275	Basic	Lean@24 ~ CCL18@24	296.179	1.08966
347	RETN	Lean	24	24	-94.5474	-898.012	708.917	0.817593	0.973012	Basic	Lean@24 ~ RETN@24	409.931	-0.230642
348	C9	Lean	24	24	121.488	-717.853	960.829	0.776645	0.973012	Basic	Lean@24 ~ C9@24	428.235	0.283695
349	RARRES2	Lean	24	24	116.685	-440.827	674.197	0.681646	0.966182	Basic	Lean@24 ~ RARRES2@24	284.445	0.41022
350	TNFRSF1B	Lean	24	24	237.315	-372.713	847.343	0.44577	0.952275	Basic	Lean@24 ~ TNFRSF1B@24	311.239	0.762485
351	IDUA	Lean	24	24	328.957	-181.986	839.9	0.206987	0.952275	Basic	Lean@24 ~ IDUA@24	260.685	1.26189
352	ADAMTS13	Lean	24	24	-25.8081	-538.967	487.351	0.921477	0.983663	Basic	Lean@24 ~ ADAMTS13@24	261.816	-0.0985734
353	F7	Lean	24	24	281.576	-215.784	778.936	0.267155	0.952275	Basic	Lean@24 ~ F7@24	253.755	1.10964
354	GNLY	Lean	24	24	369.512	-335.071	1074.09	0.303994	0.952275	Basic	Lean@24 ~ GNLY@24	359.481	1.0279
355	PIGR	Lean	24	24	94.5265	-604.212	793.265	0.790892	0.973012	Basic	Lean@24 ~ PIGR@24	356.499	0.265152
356	WFIKKN2	Lean	24	24	-343.233	-877.67	191.204	0.208111	0.952275	Basic	Lean@24 ~ WFIKKN2@24	272.672	-1.25878
357	FCER2	Lean	24	24	237.368	-309.986	784.722	0.395336	0.952275	Basic	Lean@24 ~ FCER2@24	279.262	0.849983
358	CD48	Lean	24	24	-399.054	-1165.83	367.722	0.307707	0.952275	Basic	Lean@24 ~ CD48@24	391.212	-1.02005
359	CD5L	Lean	24	24	158.767	-420.262	737.796	0.590977	0.966182	Basic	Lean@24 ~ CD5L@24	295.423	0.537423
360	CNTN4	Lean	24	24	30.6806	-551.275	612.636	0.9177	0.983663	Basic	Lean@24 ~ CNTN4@24	296.916	0.103331
361	FCGR3B	Lean	24	24	144.2	-568.668	857.068	0.691756	0.966182	Basic	Lean@24 ~ FCGR3B@24	363.708	0.396472
362	SERPIND1	Lean	24	24	-619.162	-1215.34	-22.9888	0.0417929	0.947306	Basic	Lean@24 ~ SERPIND1@24	304.17	-2.03558
363	LY9	Lean	24	24	232.413	-420.157	884.983	0.485144	0.960068	Basic	Lean@24 ~ LY9@24	332.944	0.698054
364	THBS2	Lean	24	24	127.753	-380.385	635.891	0.622173	0.966182	Basic	Lean@24 ~ THBS2@24	259.254	0.492772
365	ACY1	Lean	24	24	375.504	-261.443	1012.45	0.247889	0.952275	Basic	Lean@24 ~ ACY1@24	324.973	1.15549
366	BMP1	Lean	24	24	-20.5366	-648.356	607.283	0.94888	0.989292	Basic	Lean@24 ~ BMP1@24	320.316	-0.0641136
367	TPSB2	Lean	24	24	-152.789	-654.302	348.724	0.550424	0.966182	Basic	Lean@24 ~ TPSB2@24	255.874	-0.597126
368	GZMA	Lean	24	24	796.466	44.0945	1548.84	0.0379986	0.943706	Basic	Lean@24 ~ GZMA@24	383.863	2.07487
369	INSR	Lean	24	24	-595.282	-1104.48	-86.0858	0.0219428	0.802951	Basic	Lean@24 ~ INSR@24	259.794	-2.29136
370	SELE	Lean	24	24	23.4349	-619.761	666.63	0.943069	0.989292	Basic	Lean@24 ~ SELE@24	328.161	0.0714128
371	MPL	Lean	24	24	203.778	-319.224	726.78	0.44506	0.952275	Basic	Lean@24 ~ MPL@24	266.838	0.763677
372	B2M	Lean	24	24	134.252	-435.583	704.087	0.644246	0.966182	Basic	Lean@24 ~ B2M@24	290.732	0.461772
373	LTA|LTB	Lean	24	24	378.448	-467.312	1224.21	0.38047	0.952275	Basic	Lean@24 ~ LTA|LTB@24	431.51	0.877032
374	CCL22	Lean	24	24	179.729	-401.168	760.626	0.544233	0.966182	Basic	Lean@24 ~ CCL22@24	296.376	0.606422
375	CCL17	Lean	24	24	202.798	-322.811	728.407	0.449508	0.95258	Basic	Lean@24 ~ CCL17@24	268.168	0.756235
376	ADIPOQ	Lean	24	24	-123.573	-1006.11	758.964	0.783747	0.973012	Basic	Lean@24 ~ ADIPOQ@24	450.274	-0.27444
377	CHIT1	Lean	24	24	-145.781	-680.975	389.413	0.593423	0.966182	Basic	Lean@24 ~ CHIT1@24	273.058	-0.533883
378	HGFAC	Lean	24	24	29.4907	-490.991	549.973	0.911573	0.982188	Basic	Lean@24 ~ HGFAC@24	265.552	0.111054
379	ESM1	Lean	24	24	-58.0049	-582.813	466.803	0.828496	0.973012	Basic	Lean@24 ~ ESM1@24	267.759	-0.216631
380	CXCL10	Lean	24	24	234.814	-327.808	797.436	0.413347	0.952275	Basic	Lean@24 ~ CXCL10@24	287.052	0.818019
381	PAPPA	Lean	24	24	-534.627	-1146.61	77.3556	0.0868502	0.952275	Basic	Lean@24 ~ PAPPA@24	312.236	-1.71225
382	SERPINA3	Lean	24	24	-536.709	-1058.25	-15.1726	0.0436937	0.952275	Basic	Lean@24 ~ SERPINA3@24	266.09	-2.01702
383	MMP2	Lean	24	24	-932.276	-1532.95	-331.607	0.00234978	0.479355	Basic	Lean@24 ~ MMP2@24	306.464	-3.04204
384	CRP	Lean	24	24	183.846	-414.185	781.877	0.546815	0.966182	Basic	Lean@24 ~ CRP@24	305.118	0.602541
385	MST1	Lean	24	24	-63.5064	-563.994	436.982	0.803591	0.973012	Basic	Lean@24 ~ MST1@24	255.351	-0.248702
386	ENPP7	Lean	24	24	92.0237	-408.029	592.077	0.718328	0.966182	Basic	Lean@24 ~ ENPP7@24	255.129	0.360695
387	C4A|C4B	Lean	24	24	-414.973	-901.257	71.3108	0.0944109	0.952275	Basic	Lean@24 ~ C4A|C4B@24	248.104	-1.67258
388	MMP12	Lean	24	24	293.7	-258.857	846.257	0.297506	0.952275	Basic	Lean@24 ~ MMP12@24	281.917	1.0418
389	NCAM1	Lean	24	24	-734.63	-1317.75	-151.514	0.0135385	0.765617	Basic	Lean@24 ~ NCAM1@24	297.508	-2.46928
390	SLITRK5	Lean	24	24	-262.823	-915.907	390.261	0.430246	0.952275	Basic	Lean@24 ~ SLITRK5@24	333.206	-0.78877
391	AFM	Lean	24	24	16.8984	-671.924	705.721	0.96165	0.994787	Basic	Lean@24 ~ AFM@24	351.44	0.0480833
392	SELL	Lean	24	24	158.438	-377.896	694.772	0.562589	0.966182	Basic	Lean@24 ~ SELL@24	273.64	0.579002
393	LYZ	Lean	24	24	71.9431	-440.336	584.222	0.783119	0.973012	Basic	Lean@24 ~ LYZ@24	261.367	0.275257
394	MMP1	Lean	24	24	-530.054	-1034.76	-25.3501	0.0395471	0.943706	Basic	Lean@24 ~ MMP1@24	257.502	-2.05845
395	SHBG	Lean	24	24	-877.949	-1576.73	-179.164	0.0137961	0.765617	Basic	Lean@24 ~ SHBG@24	356.523	-2.46253
396	STC1	Lean	24	24	119.124	-645.56	883.808	0.760113	0.972606	Basic	Lean@24 ~ STC1@24	390.145	0.305333
397	GP1BA	Lean	24	24	26.0092	-490.306	542.324	0.921349	0.983663	Basic	Lean@24 ~ GP1BA@24	263.426	0.0987344
398	LGALS3BP	Lean	24	24	239.568	-280.828	759.964	0.366898	0.952275	Basic	Lean@24 ~ LGALS3BP@24	265.508	0.9023
399	CD163	Lean	24	24	197.258	-471.939	866.455	0.563435	0.966182	Basic	Lean@24 ~ CD163@24	341.427	0.577746
400	FAP	Lean	24	24	297.462	-265.313	860.237	0.30021	0.952275	Basic	Lean@24 ~ FAP@24	287.13	1.03598
401	PRSS2	Lean	24	24	-205.81	-748.009	336.389	0.456886	0.954799	Basic	Lean@24 ~ PRSS2@24	276.632	-0.743985
402	NOTCH1	Lean	24	24	-383.852	-992.996	225.292	0.216795	0.952275	Basic	Lean@24 ~ NOTCH1@24	310.788	-1.23509
403	ICAM5	Lean	24	24	-216.068	-742.457	310.321	0.421093	0.952275	Basic	Lean@24 ~ ICAM5@24	268.566	-0.804525
404	S100A9	Lean	24	24	634.978	-622.121	1892.08	0.322162	0.952275	Basic	Lean@24 ~ S100A9@24	641.377	0.990023
405	OMD	Lean	24	24	-122.596	-707.15	461.958	0.681028	0.966182	Basic	Lean@24 ~ OMD@24	298.242	-0.411062
406	SEMA3E	Lean	24	24	-62.9694	-705.399	579.46	0.847652	0.973012	Basic	Lean@24 ~ SEMA3E@24	327.77	-0.192115
407	SPOCK2	Lean	24	24	-134.19	-723.374	454.994	0.655308	0.966182	Basic	Lean@24 ~ SPOCK2@24	300.604	-0.446401
408	CRTAM_Olink	Lean	24	24	164.689	-433.432	762.81	0.589421	0.966182	Basic	Lean@24 ~ CRTAM_Olink@24	305.164	0.539674
409	EZR_Olink	Lean	24	24	-479.926	-1278.34	318.488	0.238735	0.952275	Basic	Lean@24 ~ EZR_Olink@24	407.354	-1.17815
410	FCRL2_Olink	Lean	24	24	589.494	-33.3274	1212.32	0.0635791	0.952275	Basic	Lean@24 ~ FCRL2_Olink@24	317.766	1.85512
411	CSF3_Olink	Lean	24	24	-57.1516	-604.413	490.11	0.837817	0.973012	Basic	Lean@24 ~ CSF3_Olink@24	279.215	-0.204687
412	MSTN_Olink	Lean	24	24	-236.115	-784	311.77	0.398291	0.952275	Basic	Lean@24 ~ MSTN_Olink@24	279.533	-0.844677
413	GZMA_Olink	Lean	24	24	-204.214	-989.257	580.829	0.610153	0.966182	Basic	Lean@24 ~ GZMA_Olink@24	400.532	-0.509857
414	ASAH2_Olink	Lean	24	24	296.552	-209.332	802.436	0.250571	0.952275	Basic	Lean@24 ~ ASAH2_Olink@24	258.104	1.14896
415	MME_Olink	Lean	24	24	-155.465	-693.244	382.314	0.570979	0.966182	Basic	Lean@24 ~ MME_Olink@24	274.377	-0.566611
416	NMNAT1_Olink	Lean	24	24	-310.876	-848.369	226.617	0.256951	0.952275	Basic	Lean@24 ~ NMNAT1_Olink@24	274.231	-1.13363
417	NTRK3_Olink	Lean	24	24	180.731	-350.805	712.267	0.505134	0.960068	Basic	Lean@24 ~ NTRK3_Olink@24	271.192	0.666432
418	SIGLEC1_Olink	Lean	24	24	-62.6858	-633.816	508.444	0.82967	0.973012	Basic	Lean@24 ~ SIGLEC1_Olink@24	291.393	-0.215125
419	ACVRL1_Olink	Lean	24	24	-365.59	-909.461	178.281	0.187668	0.952275	Basic	Lean@24 ~ ACVRL1_Olink@24	277.485	-1.31751
420	SMPD1_Olink	Lean	24	24	195.408	-302.708	693.524	0.441956	0.952275	Basic	Lean@24 ~ SMPD1_Olink@24	254.141	0.768896
421	CCL11_Olink	Lean	24	24	-79.0481	-717.328	559.232	0.808209	0.973012	Basic	Lean@24 ~ CCL11_Olink@24	325.653	-0.242737
422	CD6_Olink	Lean	24	24	189.819	-705.395	1085.03	0.677708	0.966182	Basic	Lean@24 ~ CD6_Olink@24	456.742	0.415593
423	CXCL10_Olink	Lean	24	24	-240.193	-829.087	348.701	0.424043	0.952275	Basic	Lean@24 ~ CXCL10_Olink@24	300.456	-0.799428
424	CXCL11_Olink	Lean	24	24	387.764	-146.64	922.168	0.154974	0.952275	Basic	Lean@24 ~ CXCL11_Olink@24	272.655	1.42218
425	CXCL9_Olink	Lean	24	24	-277.384	-938.261	383.493	0.410705	0.952275	Basic	Lean@24 ~ CXCL9_Olink@24	337.182	-0.822654
426	S100A12_Olink	Lean	24	24	-120.537	-902.387	661.313	0.762521	0.972606	Basic	Lean@24 ~ S100A12_Olink@24	398.903	-0.302171
427	FGF21_Olink	Lean	24	24	-52.2239	-631.735	527.287	0.8598	0.977457	Basic	Lean@24 ~ FGF21_Olink@24	295.669	-0.17663
428	HGF_Olink	Lean	24	24	298.38	-318.416	915.176	0.343044	0.952275	Basic	Lean@24 ~ HGF_Olink@24	314.692	0.948165
429	MMP1_Olink	Lean	24	24	220.937	-351.687	793.561	0.44951	0.95258	Basic	Lean@24 ~ MMP1_Olink@24	292.155	0.756232
430	OSM_Olink	Lean	24	24	161.008	-550.915	872.931	0.657568	0.966182	Basic	Lean@24 ~ OSM_Olink@24	363.226	0.443272
431	TGFA_Olink	Lean	24	24	167.873	-687.724	1023.47	0.700561	0.966182	Basic	Lean@24 ~ TGFA_Olink@24	436.529	0.384563
432	VEGFA_Olink	Lean	24	24	96.0414	-468.838	660.921	0.738952	0.966955	Basic	Lean@24 ~ VEGFA_Olink@24	288.204	0.333241
433	CCL21	Fat	24	24	-498.765	-1577.71	580.184	0.36491	0.952275	Basic	Fat@24 ~ CCL21@24	550.484	-0.906048
434	MMP9	Fat	24	24	-775.72	-2168.86	617.419	0.275116	0.952275	Basic	Fat@24 ~ MMP9@24	710.785	-1.09136
435	MPO	Fat	24	24	625.212	-801.041	2051.46	0.390238	0.952275	Basic	Fat@24 ~ MPO@24	727.68	0.859185
436	NTRK3	Fat	24	24	21.6702	-1009.6	1052.94	0.967148	0.995536	Basic	Fat@24 ~ NTRK3@24	526.157	0.0411858
437	TNFRSF17	Fat	24	24	-229.442	-1142.32	683.436	0.622277	0.966182	Basic	Fat@24 ~ TNFRSF17@24	465.754	-0.492625
438	MIA	Fat	24	24	-325.509	-1210.95	559.935	0.471192	0.960068	Basic	Fat@24 ~ MIA@24	451.757	-0.72054
439	CCL25	Fat	24	24	-248.834	-1189.08	691.411	0.603963	0.966182	Basic	Fat@24 ~ CCL25@24	479.717	-0.51871
440	IGFBP1	Fat	24	24	-562.489	-1550.12	425.143	0.2643	0.952275	Basic	Fat@24 ~ IGFBP1@24	503.894	-1.11628
441	LTF	Fat	24	24	-468.1	-1505.56	569.361	0.376509	0.952275	Basic	Fat@24 ~ LTF@24	529.317	-0.884347
442	BCAM	Fat	24	24	14.0406	-877.007	905.088	0.975362	0.998018	Basic	Fat@24 ~ BCAM@24	454.616	0.0308845
443	EDA	Fat	24	24	-414.5	-1356.33	527.331	0.388359	0.952275	Basic	Fat@24 ~ EDA@24	480.526	-0.862596
444	C5	Fat	24	24	94.4447	-811.802	1000.69	0.838149	0.973012	Basic	Fat@24 ~ C5@24	462.371	0.204262
445	GHR	Fat	24	24	1641.81	651.093	2632.53	0.00116175	0.355496	Basic	Fat@24 ~ GHR@24	505.468	3.2481
446	IGFBP4	Fat	24	24	-76.1249	-1032.03	879.781	0.875964	0.982057	Basic	Fat@24 ~ IGFBP4@24	487.707	-0.156087
447	CLEC11A	Fat	24	24	428.249	-426.125	1282.62	0.325885	0.952275	Basic	Fat@24 ~ CLEC11A@24	435.905	0.982437
448	VCAM1	Fat	24	24	73.1545	-1168.48	1314.79	0.908065	0.982188	Basic	Fat@24 ~ VCAM1@24	633.486	0.115479
449	LGALS4	Fat	24	24	556.474	-328.548	1441.5	0.217804	0.952275	Basic	Fat@24 ~ LGALS4@24	451.542	1.23239
450	CD209	Fat	24	24	-545.713	-1487.7	396.279	0.256181	0.952275	Basic	Fat@24 ~ CD209@24	480.608	-1.13546
451	IL19	Fat	24	24	-66.5779	-1018.46	885.302	0.89096	0.982057	Basic	Fat@24 ~ IL19@24	485.653	-0.137089
452	CXCL11	Fat	24	24	-399.136	-1769.21	970.935	0.568002	0.966182	Basic	Fat@24 ~ CXCL11@24	699.016	-0.570997
453	MRC2	Fat	24	24	849.895	-446.012	2145.8	0.198643	0.952275	Basic	Fat@24 ~ MRC2@24	661.177	1.28543
454	CCL18	Fat	24	24	613.972	-383.456	1611.4	0.227629	0.952275	Basic	Fat@24 ~ CCL18@24	508.892	1.20649
455	RETN	Fat	24	24	680.77	-621.301	1982.84	0.305477	0.952275	Basic	Fat@24 ~ RETN@24	664.322	1.02476
456	C9	Fat	24	24	10.2731	-1353.97	1374.51	0.988224	0.998018	Basic	Fat@24 ~ C9@24	696.041	0.0147593
457	RARRES2	Fat	24	24	529.291	-410.543	1469.12	0.26967	0.952275	Basic	Fat@24 ~ RARRES2@24	479.507	1.10382
458	TNFRSF1B	Fat	24	24	-202.662	-1268.09	862.77	0.709281	0.966182	Basic	Fat@24 ~ TNFRSF1B@24	543.588	-0.372823
459	IDUA	Fat	24	24	293.611	-598.25	1185.47	0.518763	0.966182	Basic	Fat@24 ~ IDUA@24	455.031	0.645255
460	ADAMTS13	Fat	24	24	-417.525	-1297.34	462.288	0.352298	0.952275	Basic	Fat@24 ~ ADAMTS13@24	448.884	-0.93014
461	F7	Fat	24	24	610.361	-245.757	1466.48	0.162304	0.952275	Basic	Fat@24 ~ F7@24	436.795	1.39736
462	GNLY	Fat	24	24	313.939	-862.953	1490.83	0.601089	0.966182	Basic	Fat@24 ~ GNLY@24	600.455	0.522835
463	PIGR	Fat	24	24	-533.357	-1824.76	758.044	0.418232	0.952275	Basic	Fat@24 ~ PIGR@24	658.878	-0.809493
464	WFIKKN2	Fat	24	24	228.47	-708.635	1165.58	0.632753	0.966182	Basic	Fat@24 ~ WFIKKN2@24	478.115	0.477856
465	FCER2	Fat	24	24	609.779	-318.21	1537.77	0.197777	0.952275	Basic	Fat@24 ~ FCER2@24	473.464	1.28791
466	CD48	Fat	24	24	-464.261	-1787.34	858.821	0.49161	0.960068	Basic	Fat@24 ~ CD48@24	675.042	-0.687751
467	CD5L	Fat	24	24	194.809	-818.482	1208.1	0.706309	0.966182	Basic	Fat@24 ~ CD5L@24	516.985	0.376818
468	CNTN4	Fat	24	24	-145.323	-1141.53	850.884	0.774942	0.973012	Basic	Fat@24 ~ CNTN4@24	508.269	-0.285917
469	FCGR3B	Fat	24	24	-554.593	-1876.78	767.594	0.411006	0.952275	Basic	Fat@24 ~ FCGR3B@24	674.585	-0.822125
470	SERPIND1	Fat	24	24	-305.364	-1324.7	713.975	0.557098	0.966182	Basic	Fat@24 ~ SERPIND1@24	520.071	-0.587158
471	LY9	Fat	24	24	-129.723	-1261.91	1002.46	0.822312	0.973012	Basic	Fat@24 ~ LY9@24	577.645	-0.224572
472	THBS2	Fat	24	24	574.928	-290.724	1440.58	0.193003	0.952275	Basic	Fat@24 ~ THBS2@24	441.659	1.30175
473	ACY1	Fat	24	24	682.957	-396.309	1762.22	0.21487	0.952275	Basic	Fat@24 ~ ACY1@24	550.646	1.24028
474	BMP1	Fat	24	24	414.704	-633.876	1463.28	0.438245	0.952275	Basic	Fat@24 ~ BMP1@24	534.99	0.775162
475	TPSB2	Fat	24	24	-169.387	-1034.55	695.781	0.701172	0.966182	Basic	Fat@24 ~ TPSB2@24	441.412	-0.383739
476	GZMA	Fat	24	24	88.683	-1256.27	1433.63	0.897169	0.982057	Basic	Fat@24 ~ GZMA@24	686.199	0.129238
477	INSR	Fat	24	24	-296.762	-1196.31	602.79	0.517889	0.966182	Basic	Fat@24 ~ INSR@24	458.955	-0.646604
478	SELE	Fat	24	24	102.75	-995.697	1201.2	0.854531	0.976303	Basic	Fat@24 ~ SELE@24	560.432	0.183341
479	MPL	Fat	24	24	522.121	-381.594	1425.84	0.257471	0.952275	Basic	Fat@24 ~ MPL@24	461.079	1.13239
480	B2M	Fat	24	24	-200.412	-1196.43	795.605	0.693302	0.966182	Basic	Fat@24 ~ B2M@24	508.172	-0.394378
481	LTA|LTB	Fat	24	24	141.983	-1221.93	1505.9	0.838326	0.973012	Basic	Fat@24 ~ LTA|LTB@24	695.874	0.204036
482	CCL22	Fat	24	24	-46.7657	-1053.74	960.204	0.927472	0.984654	Basic	Fat@24 ~ CCL22@24	513.76	-0.0910264
483	CCL17	Fat	24	24	186.668	-718.348	1091.68	0.686016	0.966182	Basic	Fat@24 ~ CCL17@24	461.743	0.404268
484	ADIPOQ	Fat	24	24	-185.921	-1677.41	1305.57	0.806981	0.973012	Basic	Fat@24 ~ ADIPOQ@24	760.966	-0.244322
485	CHIT1	Fat	24	24	-53.6758	-975.648	868.296	0.909152	0.982188	Basic	Fat@24 ~ CHIT1@24	470.394	-0.114108
486	HGFAC	Fat	24	24	441.408	-452.858	1335.67	0.333317	0.952275	Basic	Fat@24 ~ HGFAC@24	456.258	0.967453
487	ESM1	Fat	24	24	-122.209	-1025.47	781.051	0.790869	0.973012	Basic	Fat@24 ~ ESM1@24	460.847	-0.265183
488	CXCL10	Fat	24	24	569.296	-418.036	1556.63	0.258419	0.952275	Basic	Fat@24 ~ CXCL10@24	503.741	1.13014
489	PAPPA	Fat	24	24	244.305	-789.101	1277.71	0.643107	0.966182	Basic	Fat@24 ~ PAPPA@24	527.248	0.463359
490	SERPINA3	Fat	24	24	-643.295	-1543.82	257.225	0.16147	0.952275	Basic	Fat@24 ~ SERPINA3@24	459.449	-1.40014
491	MMP2	Fat	24	24	-1416.05	-2500.37	-331.731	0.010478	0.765617	Basic	Fat@24 ~ MMP2@24	553.224	-2.55963
492	CRP	Fat	24	24	1355.87	389.962	2321.78	0.0059357	0.72653	Basic	Fat@24 ~ CRP@24	492.81	2.7513
493	MST1	Fat	24	24	-142.834	-1006.97	721.306	0.745963	0.968917	Basic	Fat@24 ~ MST1@24	440.888	-0.323969
494	ENPP7	Fat	24	24	502.684	-355.951	1361.32	0.251186	0.952275	Basic	Fat@24 ~ ENPP7@24	438.079	1.14747
495	C4A|C4B	Fat	24	24	-888.761	-1728.6	-48.9265	0.0380623	0.943706	Basic	Fat@24 ~ C4A|C4B@24	428.487	-2.07418
496	MMP12	Fat	24	24	214.292	-742.627	1171.21	0.660718	0.966182	Basic	Fat@24 ~ MMP12@24	488.224	0.438921
497	NCAM1	Fat	24	24	-795.411	-1841.31	250.486	0.136069	0.952275	Basic	Fat@24 ~ NCAM1@24	533.621	-1.49059
498	SLITRK5	Fat	24	24	-410.235	-1524.21	703.737	0.47042	0.960068	Basic	Fat@24 ~ SLITRK5@24	568.353	-0.721796
499	AFM	Fat	24	24	836.599	-285.25	1958.45	0.143841	0.952275	Basic	Fat@24 ~ AFM@24	572.372	1.46164
500	SELL	Fat	24	24	255.194	-675.943	1186.33	0.591149	0.966182	Basic	Fat@24 ~ SELL@24	475.07	0.537171
501	LYZ	Fat	24	24	249.741	-635.73	1135.21	0.580397	0.966182	Basic	Fat@24 ~ LYZ@24	451.771	0.552804
502	MMP1	Fat	24	24	-1012.72	-1875.17	-150.271	0.0213628	0.802951	Basic	Fat@24 ~ MMP1@24	440.025	-2.30151
503	SHBG	Fat	24	24	-2082.92	-3254.56	-911.281	0.000493144	0.336022	Basic	Fat@24 ~ SHBG@24	597.775	-3.48445
504	STC1	Fat	24	24	92.3698	-1207.11	1391.85	0.889196	0.982057	Basic	Fat@24 ~ STC1@24	662.998	0.139321
505	GP1BA	Fat	24	24	95.8378	-799.647	991.323	0.83385	0.973012	Basic	Fat@24 ~ GP1BA@24	456.88	0.209766
506	LGALS3BP	Fat	24	24	970.473	92.5733	1848.37	0.0302594	0.864642	Basic	Fat@24 ~ LGALS3BP@24	447.908	2.16668
507	CD163	Fat	24	24	77.922	-1120.77	1276.61	0.898614	0.982057	Basic	Fat@24 ~ CD163@24	611.576	0.127412
508	FAP	Fat	24	24	-185.302	-1146.81	776.207	0.70563	0.966182	Basic	Fat@24 ~ FAP@24	490.566	-0.377731
509	PRSS2	Fat	24	24	-207.043	-1153.26	739.171	0.668017	0.966182	Basic	Fat@24 ~ PRSS2@24	482.762	-0.428872
510	NOTCH1	Fat	24	24	-726.569	-1770.32	317.182	0.172447	0.952275	Basic	Fat@24 ~ NOTCH1@24	532.526	-1.36438
511	ICAM5	Fat	24	24	119.898	-791.339	1031.14	0.79649	0.973012	Basic	Fat@24 ~ ICAM5@24	464.917	0.257891
512	S100A9	Fat	24	24	2386.99	414.328	4359.65	0.0177077	0.792959	Basic	Fat@24 ~ S100A9@24	1006.46	2.37167
513	OMD	Fat	24	24	-474.02	-1474.27	526.233	0.35297	0.952275	Basic	Fat@24 ~ OMD@24	510.333	-0.928844
514	SEMA3E	Fat	24	24	186.788	-978.671	1352.25	0.753423	0.970354	Basic	Fat@24 ~ SEMA3E@24	594.622	0.314129
515	SPOCK2	Fat	24	24	-202.877	-1195.24	789.483	0.688641	0.966182	Basic	Fat@24 ~ SPOCK2@24	506.306	-0.4007
516	CRTAM_Olink	Fat	24	24	-133.241	-1175.8	909.314	0.802207	0.973012	Basic	Fat@24 ~ CRTAM_Olink@24	531.916	-0.250493
517	EZR_Olink	Fat	24	24	-1324.22	-2650.05	1.60828	0.050275	0.952275	Basic	Fat@24 ~ EZR_Olink@24	676.443	-1.95762
518	FCRL2_Olink	Fat	24	24	520.044	-533.644	1573.73	0.333369	0.952275	Basic	Fat@24 ~ FCRL2_Olink@24	537.596	0.967351
519	CSF3_Olink	Fat	24	24	-99.6617	-1037.83	838.504	0.835064	0.973012	Basic	Fat@24 ~ CSF3_Olink@24	478.656	-0.208212
520	MSTN_Olink	Fat	24	24	-510.264	-1449.7	429.174	0.287061	0.952275	Basic	Fat@24 ~ MSTN_Olink@24	479.305	-1.06459
521	GZMA_Olink	Fat	24	24	119.575	-1175.28	1414.43	0.856369	0.976323	Basic	Fat@24 ~ GZMA_Olink@24	660.64	0.180999
522	ASAH2_Olink	Fat	24	24	342.691	-529.844	1215.23	0.441421	0.952275	Basic	Fat@24 ~ ASAH2_Olink@24	445.171	0.769796
523	MME_Olink	Fat	24	24	29.8989	-890.18	949.978	0.949215	0.989292	Basic	Fat@24 ~ MME_Olink@24	469.428	0.0636922
524	NMNAT1_Olink	Fat	24	24	-471.438	-1400.05	457.175	0.31971	0.952275	Basic	Fat@24 ~ NMNAT1_Olink@24	473.782	-0.995053
525	NTRK3_Olink	Fat	24	24	-274.338	-1181.03	632.356	0.553157	0.966182	Basic	Fat@24 ~ NTRK3_Olink@24	462.599	-0.593036
526	SIGLEC1_Olink	Fat	24	24	-30.7792	-1010.24	948.678	0.950887	0.989292	Basic	Fat@24 ~ SIGLEC1_Olink@24	499.723	-0.0615925
527	ACVRL1_Olink	Fat	24	24	-368.779	-1315.17	577.615	0.445017	0.952275	Basic	Fat@24 ~ ACVRL1_Olink@24	482.854	-0.763748
528	SMPD1_Olink	Fat	24	24	144.025	-724.284	1012.33	0.745103	0.968917	Basic	Fat@24 ~ SMPD1_Olink@24	443.015	0.325102
529	CCL11_Olink	Fat	24	24	-769.88	-1882.94	343.177	0.175196	0.952275	Basic	Fat@24 ~ CCL11_Olink@24	567.886	-1.35569
530	CD6_Olink	Fat	24	24	1958.24	518.022	3398.46	0.00769941	0.765617	Basic	Fat@24 ~ CD6_Olink@24	734.805	2.66498
531	CXCL10_Olink	Fat	24	24	-221.638	-1235.87	792.593	0.668422	0.966182	Basic	Fat@24 ~ CXCL10_Olink@24	517.465	-0.428315
532	CXCL11_Olink	Fat	24	24	474.88	-463.247	1413.01	0.321123	0.952275	Basic	Fat@24 ~ CXCL11_Olink@24	478.636	0.992153
533	CXCL9_Olink	Fat	24	24	-953.789	-2089.06	181.484	0.0996248	0.952275	Basic	Fat@24 ~ CXCL9_Olink@24	579.221	-1.64668
534	S100A12_Olink	Fat	24	24	602.557	-705.816	1910.93	0.366707	0.952275	Basic	Fat@24 ~ S100A12_Olink@24	667.537	0.902657
535	FGF21_Olink	Fat	24	24	394.533	-586.674	1375.74	0.430641	0.952275	Basic	Fat@24 ~ FGF21_Olink@24	500.616	0.788095
536	HGF_Olink	Fat	24	24	327.836	-741.046	1396.72	0.54774	0.966182	Basic	Fat@24 ~ HGF_Olink@24	545.348	0.60115
537	MMP1_Olink	Fat	24	24	152.435	-823.173	1128.04	0.75942	0.972606	Basic	Fat@24 ~ MMP1_Olink@24	497.759	0.306243
538	OSM_Olink	Fat	24	24	608.324	-599.965	1816.61	0.323751	0.952275	Basic	Fat@24 ~ OSM_Olink@24	616.474	0.98678
539	TGFA_Olink	Fat	24	24	519.87	-972.09	2011.83	0.494633	0.960068	Basic	Fat@24 ~ TGFA_Olink@24	761.204	0.682958
540	VEGFA_Olink	Fat	24	24	371.921	-597.134	1340.98	0.451905	0.95258	Basic	Fat@24 ~ VEGFA_Olink@24	494.416	0.752243
541	CCL21	CRP	24	24	-0.0940463	-0.794346	0.606254	0.792384	0.973012	Basic	CRP@24 ~ CCL21@24	0.357296	-0.263217
542	MMP9	CRP	24	24	0.0766066	-0.656412	0.809625	0.8377	0.973012	Basic	CRP@24 ~ MMP9@24	0.373989	0.204837
543	MPO	CRP	24	24	-0.373417	-1.37261	0.625779	0.463871	0.95847	Basic	CRP@24 ~ MPO@24	0.509794	-0.732486
544	NTRK3	CRP	24	24	0.198545	-0.425642	0.822732	0.532991	0.966182	Basic	CRP@24 ~ NTRK3@24	0.318463	0.623448
545	TNFRSF17	CRP	24	24	-0.0343135	-0.580985	0.512358	0.902087	0.982188	Basic	CRP@24 ~ TNFRSF17@24	0.278914	-0.123025
546	MIA	CRP	24	24	-0.055005	-0.598421	0.488411	0.842738	0.973012	Basic	CRP@24 ~ MIA@24	0.277253	-0.198393
547	CCL25	CRP	24	24	0.197307	-0.379505	0.774119	0.502573	0.960068	Basic	CRP@24 ~ CCL25@24	0.294292	0.670446
548	IGFBP1	CRP	24	24	0.145194	-0.465303	0.755691	0.641112	0.966182	Basic	CRP@24 ~ IGFBP1@24	0.311478	0.466145
549	LTF	CRP	24	24	-0.185832	-0.83849	0.466826	0.576795	0.966182	Basic	CRP@24 ~ LTF@24	0.332989	-0.558072
550	BCAM	CRP	24	24	-0.202849	-0.737455	0.331757	0.45706	0.954799	Basic	CRP@24 ~ BCAM@24	0.272758	-0.743696
551	EDA	CRP	24	24	0.315262	-0.242877	0.873401	0.268254	0.952275	Basic	CRP@24 ~ EDA@24	0.284765	1.1071
552	C5	CRP	24	24	-0.0605206	-0.611688	0.490647	0.829599	0.973012	Basic	CRP@24 ~ C5@24	0.281208	-0.215216
553	GHR	CRP	24	24	0.0955781	-0.568023	0.759179	0.777715	0.973012	Basic	CRP@24 ~ GHR@24	0.338572	0.282298
554	IGFBP4	CRP	24	24	-0.0786644	-0.654459	0.497131	0.788874	0.973012	Basic	CRP@24 ~ IGFBP4@24	0.293773	-0.267773
555	CLEC11A	CRP	24	24	0.0766824	-0.445979	0.599344	0.773682	0.973012	Basic	CRP@24 ~ CLEC11A@24	0.266664	0.287562
556	VCAM1	CRP	24	24	0.296657	-0.232525	0.825839	0.27187	0.952275	Basic	CRP@24 ~ VCAM1@24	0.269991	1.09877
557	LGALS4	CRP	24	24	0.274163	-0.261387	0.809713	0.315679	0.952275	Basic	CRP@24 ~ LGALS4@24	0.27324	1.00338
558	CD209	CRP	24	24	0.343332	-0.249574	0.936238	0.256388	0.952275	Basic	CRP@24 ~ CD209@24	0.302503	1.13497
559	IL19	CRP	24	24	-0.445301	-1.04615	0.155545	0.146334	0.952275	Basic	CRP@24 ~ IL19@24	0.306554	-1.4526
560	CXCL11	CRP	24	24	0.404072	-0.1455	0.953644	0.149561	0.952275	Basic	CRP@24 ~ CXCL11@24	0.280394	1.44109
561	MRC2	CRP	24	24	-0.0856614	-0.969861	0.798538	0.849399	0.973012	Basic	CRP@24 ~ MRC2@24	0.451122	-0.189885
562	CCL18	CRP	24	24	0.742952	0.198776	1.28713	0.00745181	0.765617	Basic	CRP@24 ~ CCL18@24	0.277641	2.67594
563	RETN	CRP	24	24	0.233741	-0.643463	1.11094	0.601486	0.966182	Basic	CRP@24 ~ RETN@24	0.447553	0.522264
564	C9	CRP	24	24	-0.361144	-1.28717	0.564883	0.444637	0.952275	Basic	CRP@24 ~ C9@24	0.472463	-0.764386
565	RARRES2	CRP	24	24	0.474237	-0.106721	1.05519	0.109609	0.952275	Basic	CRP@24 ~ RARRES2@24	0.296407	1.59995
566	TNFRSF1B	CRP	24	24	0.649973	0.104342	1.1956	0.0195531	0.802951	Basic	CRP@24 ~ TNFRSF1B@24	0.278383	2.33482
567	IDUA	CRP	24	24	0.0287416	-0.517163	0.574647	0.91781	0.983663	Basic	CRP@24 ~ IDUA@24	0.278523	0.103193
568	ADAMTS13	CRP	24	24	-0.12138	-0.657695	0.414935	0.657338	0.966182	Basic	CRP@24 ~ ADAMTS13@24	0.27363	-0.443592
569	F7	CRP	24	24	-0.100246	-0.629209	0.428717	0.710305	0.966182	Basic	CRP@24 ~ F7@24	0.269879	-0.371448
570	GNLY	CRP	24	24	0.527647	-0.217018	1.27231	0.164894	0.952275	Basic	CRP@24 ~ GNLY@24	0.379931	1.3888
571	PIGR	CRP	24	24	0.0955873	-0.506552	0.697727	0.755692	0.970924	Basic	CRP@24 ~ PIGR@24	0.307214	0.311142
572	WFIKKN2	CRP	24	24	-0.242344	-0.808406	0.323718	0.401401	0.952275	Basic	CRP@24 ~ WFIKKN2@24	0.288807	-0.839121
573	FCER2	CRP	24	24	0.3991	-0.185997	0.984197	0.181244	0.952275	Basic	CRP@24 ~ FCER2@24	0.298519	1.33693
574	CD48	CRP	24	24	0.444895	-0.12317	1.01296	0.124778	0.952275	Basic	CRP@24 ~ CD48@24	0.289829	1.53503
575	CD5L	CRP	24	24	0.060367	-0.511502	0.632236	0.836089	0.973012	Basic	CRP@24 ~ CD5L@24	0.29177	0.206899
576	CNTN4	CRP	24	24	0.140971	-0.463291	0.745233	0.647488	0.966182	Basic	CRP@24 ~ CNTN4@24	0.308297	0.457257
577	FCGR3B	CRP	24	24	0.31708	-0.227876	0.862036	0.254113	0.952275	Basic	CRP@24 ~ FCGR3B@24	0.278039	1.14042
578	SERPIND1	CRP	24	24	0.0192721	-0.560045	0.598589	0.948012	0.989292	Basic	CRP@24 ~ SERPIND1@24	0.29557	0.0652032
579	LY9	CRP	24	24	0.534243	-0.066156	1.13464	0.081153	0.952275	Basic	CRP@24 ~ LY9@24	0.306326	1.74403
580	THBS2	CRP	24	24	0.051713	-0.484355	0.587781	0.850033	0.973012	Basic	CRP@24 ~ THBS2@24	0.273504	0.189076
581	ACY1	CRP	24	24	-0.291444	-0.974786	0.391898	0.403191	0.952275	Basic	CRP@24 ~ ACY1@24	0.348644	-0.835936
582	BMP1	CRP	24	24	-0.339818	-1.00691	0.327274	0.318072	0.952275	Basic	CRP@24 ~ BMP1@24	0.340353	-0.998428
583	TPSB2	CRP	24	24	0.0437748	-0.487079	0.574629	0.871602	0.982057	Basic	CRP@24 ~ TPSB2@24	0.270844	0.161624
584	GZMA	CRP	24	24	1.01124	0.331165	1.69131	0.00356326	0.59474	Basic	CRP@24 ~ GZMA@24	0.346977	2.91443
585	INSR	CRP	24	24	-0.175149	-0.728567	0.378269	0.535051	0.966182	Basic	CRP@24 ~ INSR@24	0.282356	-0.620313
586	SELE	CRP	24	24	0.257299	-0.412637	0.927235	0.451591	0.95258	Basic	CRP@24 ~ SELE@24	0.341804	0.752768
587	MPL	CRP	24	24	0.0145704	-0.526209	0.55535	0.957884	0.994163	Basic	CRP@24 ~ MPL@24	0.275908	0.0528089
588	B2M	CRP	24	24	0.333053	-0.183105	0.849211	0.205981	0.952275	Basic	CRP@24 ~ B2M@24	0.263346	1.2647
589	LTA|LTB	CRP	24	24	-0.555812	-1.47784	0.366219	0.237399	0.952275	Basic	CRP@24 ~ LTA|LTB@24	0.470424	-1.18151
590	CCL22	CRP	24	24	-0.123251	-0.699965	0.453463	0.675306	0.966182	Basic	CRP@24 ~ CCL22@24	0.294242	-0.418876
591	CCL17	CRP	24	24	-0.124478	-0.670953	0.421997	0.655269	0.966182	Basic	CRP@24 ~ CCL17@24	0.278814	-0.446455
592	ADIPOQ	CRP	24	24	-0.325814	-1.26284	0.611207	0.495545	0.960068	Basic	CRP@24 ~ ADIPOQ@24	0.478072	-0.681517
593	CHIT1	CRP	24	24	0.635801	0.101715	1.16989	0.0196338	0.802951	Basic	CRP@24 ~ CHIT1@24	0.272493	2.33327
594	HGFAC	CRP	24	24	-0.202036	-0.736416	0.332344	0.458678	0.954799	Basic	CRP@24 ~ HGFAC@24	0.272643	-0.741028
595	ESM1	CRP	24	24	0.341497	-0.194016	0.87701	0.21134	0.952275	Basic	CRP@24 ~ ESM1@24	0.273221	1.24989
596	CXCL10	CRP	24	24	0.278059	-0.252489	0.808607	0.304311	0.952275	Basic	CRP@24 ~ CXCL10@24	0.270688	1.02723
597	PAPPA	CRP	24	24	-0.842706	-1.49058	-0.19483	0.0107905	0.765617	Basic	CRP@24 ~ PAPPA@24	0.330549	-2.54941
598	SERPINA3	CRP	24	24	0.00443048	-0.558421	0.567282	0.987691	0.998018	Basic	CRP@24 ~ SERPINA3@24	0.287169	0.0154281
599	MMP2	CRP	24	24	-0.0413928	-0.74774	0.664954	0.908557	0.982188	Basic	CRP@24 ~ MMP2@24	0.360381	-0.114858
600	CRP	CRP	24	24	0.591271	-0.0255763	1.20812	0.0602814	0.952275	Basic	CRP@24 ~ CRP@24	0.314718	1.87873
601	MST1	CRP	24	24	-0.178659	-0.703561	0.346243	0.504696	0.960068	Basic	CRP@24 ~ MST1@24	0.267807	-0.667118
602	ENPP7	CRP	24	24	0.443728	-0.0756152	0.963071	0.0940071	0.952275	Basic	CRP@24 ~ ENPP7@24	0.264971	1.67463
603	C4A|C4B	CRP	24	24	-0.399173	-0.9237	0.125354	0.135808	0.952275	Basic	CRP@24 ~ C4A|C4B@24	0.267616	-1.49159
604	MMP12	CRP	24	24	0.322408	-0.222764	0.86758	0.246408	0.952275	Basic	CRP@24 ~ MMP12@24	0.278149	1.15912
605	NCAM1	CRP	24	24	-0.32817	-0.969621	0.313281	0.315983	0.952275	Basic	CRP@24 ~ NCAM1@24	0.327271	-1.00275
606	SLITRK5	CRP	24	24	-0.167857	-0.837117	0.501403	0.62301	0.966182	Basic	CRP@24 ~ SLITRK5@24	0.341459	-0.491588
607	AFM	CRP	24	24	0.114938	-0.645677	0.875553	0.767092	0.972606	Basic	CRP@24 ~ AFM@24	0.388069	0.296179
608	SELL	CRP	24	24	-0.286872	-0.823536	0.249792	0.294771	0.952275	Basic	CRP@24 ~ SELL@24	0.273808	-1.04771
609	LYZ	CRP	24	24	0.15813	-0.37156	0.68782	0.558464	0.966182	Basic	CRP@24 ~ LYZ@24	0.27025	0.585125
610	MMP1	CRP	24	24	0.0212846	-0.513831	0.5564	0.937859	0.988044	Basic	CRP@24 ~ MMP1@24	0.273018	0.0779604
611	SHBG	CRP	24	24	0.195795	-0.560796	0.952386	0.612001	0.966182	Basic	CRP@24 ~ SHBG@24	0.386016	0.50722
612	STC1	CRP	24	24	0.182001	-0.619592	0.983594	0.656308	0.966182	Basic	CRP@24 ~ STC1@24	0.408976	0.445016
613	GP1BA	CRP	24	24	0.0272612	-0.507317	0.561839	0.920383	0.983663	Basic	CRP@24 ~ GP1BA@24	0.272744	0.0999516
614	LGALS3BP	CRP	24	24	0.103448	-0.43929	0.646186	0.708714	0.966182	Basic	CRP@24 ~ LGALS3BP@24	0.276907	0.373584
615	CD163	CRP	24	24	0.380694	-0.161154	0.922542	0.168492	0.952275	Basic	CRP@24 ~ CD163@24	0.276453	1.37707
616	FAP	CRP	24	24	0.154368	-0.441619	0.750355	0.611689	0.966182	Basic	CRP@24 ~ FAP@24	0.304075	0.507664
617	PRSS2	CRP	24	24	0.0717093	-0.484933	0.628351	0.800657	0.973012	Basic	CRP@24 ~ PRSS2@24	0.284001	0.252497
618	NOTCH1	CRP	24	24	-0.541658	-1.17605	0.0927332	0.09423	0.952275	Basic	CRP@24 ~ NOTCH1@24	0.323669	-1.67349
619	ICAM5	CRP	24	24	-0.129844	-0.677388	0.4177	0.642079	0.966182	Basic	CRP@24 ~ ICAM5@24	0.279359	-0.464793
620	S100A9	CRP	24	24	1.23657	-0.196488	2.66963	0.0907868	0.952275	Basic	CRP@24 ~ S100A9@24	0.731152	1.69126
621	OMD	CRP	24	24	-0.414858	-0.991851	0.162135	0.158765	0.952275	Basic	CRP@24 ~ OMD@24	0.294384	-1.40924
622	SEMA3E	CRP	24	24	0.110763	-0.473482	0.695008	0.710203	0.966182	Basic	CRP@24 ~ SEMA3E@24	0.298084	0.371583
623	SPOCK2	CRP	24	24	-0.117301	-0.750406	0.515804	0.716497	0.966182	Basic	CRP@24 ~ SPOCK2@24	0.323013	-0.363146
624	CRTAM_Olink	CRP	24	24	0.394916	-0.155973	0.945805	0.160003	0.952275	Basic	CRP@24 ~ CRTAM_Olink@24	0.281066	1.40507
625	EZR_Olink	CRP	24	24	0.331728	-0.514976	1.17843	0.442545	0.952275	Basic	CRP@24 ~ EZR_Olink@24	0.431992	0.767903
626	FCRL2_Olink	CRP	24	24	-0.416765	-1.09621	0.262681	0.229269	0.952275	Basic	CRP@24 ~ FCRL2_Olink@24	0.346656	-1.20224
627	CSF3_Olink	CRP	24	24	0.896728	0.346062	1.44739	0.00141416	0.358658	Basic	CRP@24 ~ CSF3_Olink@24	0.280952	3.19175
628	MSTN_Olink	CRP	24	24	0.116323	-0.471918	0.704564	0.698323	0.966182	Basic	CRP@24 ~ MSTN_Olink@24	0.300123	0.387584
629	GZMA_Olink	CRP	24	24	0.384726	-0.431585	1.20104	0.35562	0.952275	Basic	CRP@24 ~ GZMA_Olink@24	0.416485	0.923745
630	ASAH2_Olink	CRP	24	24	0.295391	-0.237684	0.828466	0.27744	0.952275	Basic	CRP@24 ~ ASAH2_Olink@24	0.271977	1.08609
631	MME_Olink	CRP	24	24	0.267041	-0.295802	0.829884	0.352413	0.952275	Basic	CRP@24 ~ MME_Olink@24	0.287165	0.929922
632	NMNAT1_Olink	CRP	24	24	0.168584	-0.392335	0.729503	0.555809	0.966182	Basic	CRP@24 ~ NMNAT1_Olink@24	0.286183	0.589078
633	NTRK3_Olink	CRP	24	24	-0.664747	-1.17984	-0.149653	0.0114242	0.765617	Basic	CRP@24 ~ NTRK3_Olink@24	0.262803	-2.52945
634	SIGLEC1_Olink	CRP	24	24	0.0201059	-0.555136	0.595348	0.945383	0.989292	Basic	CRP@24 ~ SIGLEC1_Olink@24	0.293491	0.068506
635	ACVRL1_Olink	CRP	24	24	0.0282927	-0.530807	0.587392	0.920992	0.983663	Basic	CRP@24 ~ ACVRL1_Olink@24	0.285255	0.0991839
636	SMPD1_Olink	CRP	24	24	-0.0894824	-0.615821	0.436856	0.738969	0.966955	Basic	CRP@24 ~ SMPD1_Olink@24	0.26854	-0.333218
637	CCL11_Olink	CRP	24	24	-0.0772115	-0.691154	0.536731	0.805298	0.973012	Basic	CRP@24 ~ CCL11_Olink@24	0.313236	-0.246496
638	CD6_Olink	CRP	24	24	1.24506	0.280791	2.20933	0.0113819	0.765617	Basic	CRP@24 ~ CD6_Olink@24	0.491974	2.53074
639	CXCL10_Olink	CRP	24	24	0.202395	-0.365923	0.770713	0.485167	0.960068	Basic	CRP@24 ~ CXCL10_Olink@24	0.289958	0.698015
640	CXCL11_Olink	CRP	24	24	0.468944	-0.0635508	1.00144	0.0843331	0.952275	Basic	CRP@24 ~ CXCL11_Olink@24	0.271681	1.72608
641	CXCL9_Olink	CRP	24	24	0.104149	-0.493665	0.701963	0.732753	0.966579	Basic	CRP@24 ~ CXCL9_Olink@24	0.305007	0.341464
642	S100A12_Olink	CRP	24	24	0.410933	-0.406134	1.228	0.324253	0.952275	Basic	CRP@24 ~ S100A12_Olink@24	0.416871	0.985756
643	FGF21_Olink	CRP	24	24	0.0528129	-0.545824	0.65145	0.862718	0.980167	Basic	CRP@24 ~ FGF21_Olink@24	0.305427	0.172915
644	HGF_Olink	CRP	24	24	0.134417	-0.486678	0.755512	0.671433	0.966182	Basic	CRP@24 ~ HGF_Olink@24	0.316885	0.424182
645	MMP1_Olink	CRP	24	24	-0.307879	-0.913429	0.297671	0.318996	0.952275	Basic	CRP@24 ~ MMP1_Olink@24	0.308954	-0.996521
646	OSM_Olink	CRP	24	24	0.232809	-0.490221	0.955839	0.527974	0.966182	Basic	CRP@24 ~ OSM_Olink@24	0.368893	0.631102
647	TGFA_Olink	CRP	24	24	0.233813	-0.592219	1.05985	0.57904	0.966182	Basic	CRP@24 ~ TGFA_Olink@24	0.421445	0.554789
648	VEGFA_Olink	CRP	24	24	0.155557	-0.417912	0.729026	0.594958	0.966182	Basic	CRP@24 ~ VEGFA_Olink@24	0.292586	0.531662
649	CCL21	Insulin	24	24	0.0811385	-1.05133	1.2136	0.888321	0.982057	Basic	Insulin@24 ~ CCL21@24	0.577788	0.14043
650	MMP9	Insulin	24	24	-1.11892	-2.47627	0.238435	0.106158	0.952275	Basic	Insulin@24 ~ MMP9@24	0.692528	-1.6157
651	MPO	Insulin	24	24	-1.03408	-2.58317	0.515012	0.190745	0.952275	Basic	Insulin@24 ~ MPO@24	0.790353	-1.30838
652	NTRK3	Insulin	24	24	0.873586	-0.181772	1.92894	0.104715	0.952275	Basic	Insulin@24 ~ NTRK3@24	0.538448	1.62241
653	TNFRSF17	Insulin	24	24	-0.13604	-1.05773	0.785648	0.772356	0.973012	Basic	Insulin@24 ~ TNFRSF17@24	0.470249	-0.289294
654	MIA	Insulin	24	24	-0.275769	-1.17196	0.620419	0.54643	0.966182	Basic	Insulin@24 ~ MIA@24	0.457239	-0.603118
655	CCL25	Insulin	24	24	0.522467	-0.426504	1.47144	0.280543	0.952275	Basic	Insulin@24 ~ CCL25@24	0.484169	1.0791
656	IGFBP1	Insulin	24	24	0.107792	-0.918976	1.13456	0.836976	0.973012	Basic	Insulin@24 ~ IGFBP1@24	0.523861	0.205765
657	LTF	Insulin	24	24	-0.78302	-1.84945	0.283414	0.150118	0.952275	Basic	Insulin@24 ~ LTF@24	0.544099	-1.43911
658	BCAM	Insulin	24	24	0.013089	-0.87954	0.905718	0.977072	0.998018	Basic	Insulin@24 ~ BCAM@24	0.455423	0.0287403
659	EDA	Insulin	24	24	-0.349589	-1.30327	0.60409	0.472465	0.960068	Basic	Insulin@24 ~ EDA@24	0.486571	-0.718475
660	C5	Insulin	24	24	0.0524689	-0.8692	0.974137	0.911157	0.982188	Basic	Insulin@24 ~ C5@24	0.470239	0.111579
661	GHR	Insulin	24	24	0.445451	-0.641073	1.53198	0.421653	0.952275	Basic	Insulin@24 ~ GHR@24	0.554349	0.803557
662	IGFBP4	Insulin	24	24	0.535183	-0.411136	1.4815	0.267663	0.952275	Basic	Insulin@24 ~ IGFBP4@24	0.482816	1.10846
663	CLEC11A	Insulin	24	24	0.306776	-0.553707	1.16726	0.484695	0.960068	Basic	Insulin@24 ~ CLEC11A@24	0.439022	0.698771
664	VCAM1	Insulin	24	24	-0.724213	-1.98426	0.535836	0.25995	0.952275	Basic	Insulin@24 ~ VCAM1@24	0.642882	-1.12651
665	LGALS4	Insulin	24	24	0.342759	-0.553224	1.23874	0.453375	0.954583	Basic	Insulin@24 ~ LGALS4@24	0.457134	0.7498
666	CD209	Insulin	24	24	-0.485459	-1.45312	0.482207	0.325463	0.952275	Basic	Insulin@24 ~ CD209@24	0.493707	-0.983294
667	IL19	Insulin	24	24	-0.548644	-1.51996	0.422671	0.268251	0.952275	Basic	Insulin@24 ~ IL19@24	0.495569	-1.1071
668	CXCL11	Insulin	24	24	0.756401	-0.502634	2.01544	0.238986	0.952275	Basic	Insulin@24 ~ CXCL11@24	0.642365	1.17753
669	MRC2	Insulin	24	24	0.519601	-0.885331	1.92453	0.46852	0.960068	Basic	Insulin@24 ~ MRC2@24	0.716802	0.724888
670	CCL18	Insulin	24	24	1.07334	0.121074	2.02561	0.0271609	0.864642	Basic	Insulin@24 ~ CCL18@24	0.48585	2.2092
671	RETN	Insulin	24	24	-0.434563	-1.82666	0.957539	0.540644	0.966182	Basic	Insulin@24 ~ RETN@24	0.710256	-0.61184
672	C9	Insulin	24	24	-2.47649	-3.92564	-1.02734	0.000809572	0.336022	Basic	Insulin@24 ~ C9@24	0.739362	-3.3495
673	RARRES2	Insulin	24	24	0.849764	-0.106453	1.80598	0.0815438	0.952275	Basic	Insulin@24 ~ RARRES2@24	0.487866	1.7418
674	TNFRSF1B	Insulin	24	24	-0.0907238	-1.16893	0.987482	0.869006	0.982057	Basic	Insulin@24 ~ TNFRSF1B@24	0.550105	-0.164921
675	IDUA	Insulin	24	24	0.311633	-0.589867	1.21313	0.498064	0.960068	Basic	Insulin@24 ~ IDUA@24	0.459949	0.677538
676	ADAMTS13	Insulin	24	24	-0.352899	-1.24064	0.534844	0.435893	0.952275	Basic	Insulin@24 ~ ADAMTS13@24	0.45293	-0.779147
677	F7	Insulin	24	24	0.245939	-0.628805	1.12068	0.58159	0.966182	Basic	Insulin@24 ~ F7@24	0.446298	0.551065
678	GNLY	Insulin	24	24	1.22447	0.00915044	2.43979	0.0482954	0.952275	Basic	Insulin@24 ~ GNLY@24	0.620061	1.97476
679	PIGR	Insulin	24	24	-0.206398	-1.40039	0.987597	0.734751	0.966579	Basic	Insulin@24 ~ PIGR@24	0.609181	-0.338812
680	WFIKKN2	Insulin	24	24	0.277034	-0.672386	1.22645	0.56738	0.966182	Basic	Insulin@24 ~ WFIKKN2@24	0.484398	0.571914
681	FCER2	Insulin	24	24	1.03361	0.101524	1.9657	0.0297431	0.864642	Basic	Insulin@24 ~ FCER2@24	0.475554	2.17349
682	CD48	Insulin	24	24	0.852162	-0.395611	2.09994	0.180709	0.952275	Basic	Insulin@24 ~ CD48@24	0.636619	1.33857
683	CD5L	Insulin	24	24	0.0581175	-0.960003	1.07624	0.910916	0.982188	Basic	Insulin@24 ~ CD5L@24	0.519449	0.111883
684	CNTN4	Insulin	24	24	-0.0502114	-1.06732	0.966895	0.922918	0.983663	Basic	Insulin@24 ~ CNTN4@24	0.518932	-0.0967591
685	FCGR3B	Insulin	24	24	0.429868	-0.786984	1.64672	0.488689	0.960068	Basic	Insulin@24 ~ FCGR3B@24	0.620843	0.692394
686	SERPIND1	Insulin	24	24	0.0243086	-1.00292	1.05154	0.963006	0.994787	Basic	Insulin@24 ~ SERPIND1@24	0.524098	0.0463818
687	LY9	Insulin	24	24	0.563748	-0.545816	1.67331	0.319329	0.952275	Basic	Insulin@24 ~ LY9@24	0.566104	0.995838
688	THBS2	Insulin	24	24	0.0165712	-0.874766	0.907909	0.970932	0.998018	Basic	Insulin@24 ~ THBS2@24	0.454764	0.0364391
689	ACY1	Insulin	24	24	-0.219709	-1.35352	0.914102	0.704088	0.966182	Basic	Insulin@24 ~ ACY1@24	0.578475	-0.379807
690	BMP1	Insulin	24	24	0.257908	-0.841787	1.3576	0.645751	0.966182	Basic	Insulin@24 ~ BMP1@24	0.561069	0.459673
691	TPSB2	Insulin	24	24	0.0990075	-0.78204	0.980055	0.825673	0.973012	Basic	Insulin@24 ~ TPSB2@24	0.449514	0.220255
692	GZMA	Insulin	24	24	0.723186	-0.609538	2.05591	0.287524	0.952275	Basic	Insulin@24 ~ GZMA@24	0.679961	1.06357
693	INSR	Insulin	24	24	0.445617	-0.464954	1.35619	0.337464	0.952275	Basic	Insulin@24 ~ INSR@24	0.464577	0.959189
694	SELE	Insulin	24	24	0.175252	-0.940778	1.29128	0.758249	0.972606	Basic	Insulin@24 ~ SELE@24	0.569403	0.307782
695	MPL	Insulin	24	24	-0.107257	-1.02317	0.808661	0.818463	0.973012	Basic	Insulin@24 ~ MPL@24	0.467305	-0.229522
696	B2M	Insulin	24	24	0.144472	-0.850626	1.13957	0.775981	0.973012	Basic	Insulin@24 ~ B2M@24	0.507703	0.28456
697	LTA|LTB	Insulin	24	24	0.726437	-0.737205	2.19008	0.330658	0.952275	Basic	Insulin@24 ~ LTA|LTB@24	0.746756	0.97279
698	CCL22	Insulin	24	24	0.0337403	-0.982729	1.05021	0.948127	0.989292	Basic	Insulin@24 ~ CCL22@24	0.518607	0.0650595
699	CCL17	Insulin	24	24	-0.126148	-1.04324	0.79094	0.787465	0.973012	Basic	Insulin@24 ~ CCL17@24	0.467902	-0.269603
700	ADIPOQ	Insulin	24	24	-0.773302	-2.3023	0.755696	0.321547	0.952275	Basic	Insulin@24 ~ ADIPOQ@24	0.780101	-0.991284
701	CHIT1	Insulin	24	24	0.84978	-0.0647207	1.76428	0.0685633	0.952275	Basic	Insulin@24 ~ CHIT1@24	0.466582	1.82129
702	HGFAC	Insulin	24	24	0.0143922	-0.892729	0.921514	0.975192	0.998018	Basic	Insulin@24 ~ HGFAC@24	0.462817	0.031097
703	ESM1	Insulin	24	24	-0.055697	-0.969022	0.857628	0.904859	0.982188	Basic	Insulin@24 ~ ESM1@24	0.465982	-0.119526
704	CXCL10	Insulin	24	24	0.22632	-0.757488	1.21013	0.652071	0.966182	Basic	Insulin@24 ~ CXCL10@24	0.501943	0.450888
705	PAPPA	Insulin	24	24	1.31655	0.279498	2.3536	0.0128378	0.765617	Basic	Insulin@24 ~ PAPPA@24	0.529108	2.48824
706	SERPINA3	Insulin	24	24	0.000164113	-0.931771	0.932099	0.999725	0.999747	Basic	Insulin@24 ~ SERPINA3@24	0.475477	0.000345154
707	MMP2	Insulin	24	24	-0.940238	-2.08061	0.200129	0.106088	0.952275	Basic	Insulin@24 ~ MMP2@24	0.58182	-1.61603
708	CRP	Insulin	24	24	1.13001	0.138511	2.12151	0.0254953	0.851079	Basic	Insulin@24 ~ CRP@24	0.505867	2.23381
709	MST1	Insulin	24	24	-0.274395	-1.14499	0.596196	0.536734	0.966182	Basic	Insulin@24 ~ MST1@24	0.444179	-0.617758
710	ENPP7	Insulin	24	24	0.699985	-0.156804	1.55677	0.109312	0.952275	Basic	Insulin@24 ~ ENPP7@24	0.437137	1.60129
711	C4A|C4B	Insulin	24	24	-0.71116	-1.57156	0.149245	0.105228	0.952275	Basic	Insulin@24 ~ C4A|C4B@24	0.438982	-1.62002
712	MMP12	Insulin	24	24	-0.148766	-1.11272	0.815186	0.762282	0.972606	Basic	Insulin@24 ~ MMP12@24	0.491812	-0.302486
713	NCAM1	Insulin	24	24	-0.678363	-1.74413	0.387409	0.2122	0.952275	Basic	Insulin@24 ~ NCAM1@24	0.543761	-1.24754
714	SLITRK5	Insulin	24	24	-0.714281	-1.86237	0.433809	0.222689	0.952275	Basic	Insulin@24 ~ SLITRK5@24	0.58576	-1.21941
715	AFM	Insulin	24	24	0.641869	-0.559001	1.84274	0.29481	0.952275	Basic	Insulin@24 ~ AFM@24	0.612689	1.04763
716	SELL	Insulin	24	24	-0.245083	-1.16835	0.678187	0.602865	0.966182	Basic	Insulin@24 ~ SELL@24	0.471056	-0.520284
717	LYZ	Insulin	24	24	0.10871	-0.781442	0.998862	0.810822	0.973012	Basic	Insulin@24 ~ LYZ@24	0.454159	0.239366
718	MMP1	Insulin	24	24	-0.501818	-1.38655	0.382912	0.266263	0.952275	Basic	Insulin@24 ~ MMP1@24	0.451393	-1.11171
719	SHBG	Insulin	24	24	-1.1337	-2.3725	0.105102	0.072859	0.952275	Basic	Insulin@24 ~ SHBG@24	0.632042	-1.79371
720	STC1	Insulin	24	24	0.449774	-0.877371	1.77692	0.50653	0.961726	Basic	Insulin@24 ~ STC1@24	0.677115	0.664251
721	GP1BA	Insulin	24	24	-0.126537	-1.02163	0.768556	0.781719	0.973012	Basic	Insulin@24 ~ GP1BA@24	0.45668	-0.27708
722	LGALS3BP	Insulin	24	24	0.492401	-0.412962	1.39776	0.28643	0.952275	Basic	Insulin@24 ~ LGALS3BP@24	0.46192	1.06599
723	CD163	Insulin	24	24	0.366605	-0.783096	1.51631	0.531982	0.966182	Basic	Insulin@24 ~ CD163@24	0.586582	0.624985
724	FAP	Insulin	24	24	-0.409326	-1.39204	0.573389	0.414277	0.952275	Basic	Insulin@24 ~ FAP@24	0.501385	-0.816391
725	PRSS2	Insulin	24	24	0.855345	-0.0489814	1.75967	0.0637618	0.952275	Basic	Insulin@24 ~ PRSS2@24	0.461391	1.85384
726	NOTCH1	Insulin	24	24	-1.04074	-2.06164	-0.0198368	0.045708	0.952275	Basic	Insulin@24 ~ NOTCH1@24	0.520869	-1.99808
727	ICAM5	Insulin	24	24	-0.433654	-1.34936	0.482054	0.353303	0.952275	Basic	Insulin@24 ~ ICAM5@24	0.467198	-0.928202
728	S100A9	Insulin	24	24	3.33679	1.13459	5.53899	0.00297976	0.547084	Basic	Insulin@24 ~ S100A9@24	1.12357	2.96981
729	OMD	Insulin	24	24	0.200835	-0.823318	1.22499	0.700716	0.966182	Basic	Insulin@24 ~ OMD@24	0.522527	0.384353
730	SEMA3E	Insulin	24	24	0.202278	-0.903033	1.30759	0.719826	0.966182	Basic	Insulin@24 ~ SEMA3E@24	0.563934	0.358691
731	SPOCK2	Insulin	24	24	-0.699732	-1.7254	0.325938	0.181174	0.952275	Basic	Insulin@24 ~ SPOCK2@24	0.523301	-1.33715
732	CRTAM_Olink	Insulin	24	24	0.368252	-0.670132	1.40664	0.486997	0.960068	Basic	Insulin@24 ~ CRTAM_Olink@24	0.529788	0.695093
733	EZR_Olink	Insulin	24	24	-0.0747883	-1.48918	1.3396	0.917456	0.983663	Basic	Insulin@24 ~ EZR_Olink@24	0.721627	-0.103638
734	FCRL2_Olink	Insulin	24	24	-0.189428	-1.29024	0.911384	0.735908	0.966579	Basic	Insulin@24 ~ FCRL2_Olink@24	0.561639	-0.337277
735	CSF3_Olink	Insulin	24	24	0.638874	-0.288071	1.56582	0.176733	0.952275	Basic	Insulin@24 ~ CSF3_Olink@24	0.472931	1.35088
736	MSTN_Olink	Insulin	24	24	0.227803	-0.743003	1.19861	0.645573	0.966182	Basic	Insulin@24 ~ MSTN_Olink@24	0.495309	0.459921
737	GZMA_Olink	Insulin	24	24	-0.00742916	-1.37342	1.35856	0.991495	0.998018	Basic	Insulin@24 ~ GZMA_Olink@24	0.696932	-0.0106598
738	ASAH2_Olink	Insulin	24	24	0.216557	-0.667997	1.10111	0.631336	0.966182	Basic	Insulin@24 ~ ASAH2_Olink@24	0.451303	0.479848
739	MME_Olink	Insulin	24	24	0.461445	-0.46165	1.38454	0.327194	0.952275	Basic	Insulin@24 ~ MME_Olink@24	0.470967	0.979782
740	NMNAT1_Olink	Insulin	24	24	0.387103	-0.553828	1.32803	0.42004	0.952275	Basic	Insulin@24 ~ NMNAT1_Olink@24	0.480067	0.806352
741	NTRK3_Olink	Insulin	24	24	-0.0944095	-1.01459	0.825769	0.840625	0.973012	Basic	Insulin@24 ~ NTRK3_Olink@24	0.469479	-0.201094
742	SIGLEC1_Olink	Insulin	24	24	0.140093	-0.844601	1.12479	0.78036	0.973012	Basic	Insulin@24 ~ SIGLEC1_Olink@24	0.502395	0.27885
743	ACVRL1_Olink	Insulin	24	24	-0.528481	-1.48248	0.425516	0.27758	0.952275	Basic	Insulin@24 ~ ACVRL1_Olink@24	0.486733	-1.08577
744	SMPD1_Olink	Insulin	24	24	0.0749987	-0.798683	0.94868	0.866386	0.982057	Basic	Insulin@24 ~ SMPD1_Olink@24	0.445756	0.168251
745	CCL11_Olink	Insulin	24	24	-1.05419	-2.14512	0.036744	0.0582277	0.952275	Basic	Insulin@24 ~ CCL11_Olink@24	0.556599	-1.89398
746	CD6_Olink	Insulin	24	24	1.70849	0.154645	3.26233	0.0311566	0.864642	Basic	Insulin@24 ~ CD6_Olink@24	0.792778	2.15507
747	CXCL10_Olink	Insulin	24	24	0.137819	-0.881416	1.15705	0.790988	0.973012	Basic	Insulin@24 ~ CXCL10_Olink@24	0.520018	0.265027
748	CXCL11_Olink	Insulin	24	24	0.523172	-0.414563	1.46091	0.274173	0.952275	Basic	Insulin@24 ~ CXCL11_Olink@24	0.478436	1.0935
749	CXCL9_Olink	Insulin	24	24	-0.85164	-2.02053	0.317249	0.153282	0.952275	Basic	Insulin@24 ~ CXCL9_Olink@24	0.596372	-1.42803
750	S100A12_Olink	Insulin	24	24	0.559977	-0.80963	1.92958	0.42292	0.952275	Basic	Insulin@24 ~ S100A12_Olink@24	0.698779	0.801365
751	FGF21_Olink	Insulin	24	24	0.794518	-0.193404	1.78244	0.114958	0.952275	Basic	Insulin@24 ~ FGF21_Olink@24	0.504042	1.57629
752	HGF_Olink	Insulin	24	24	0.0949766	-0.994868	1.18482	0.864375	0.981442	Basic	Insulin@24 ~ HGF_Olink@24	0.556043	0.170808
753	MMP1_Olink	Insulin	24	24	0.253266	-0.744837	1.25137	0.618946	0.966182	Basic	Insulin@24 ~ MMP1_Olink@24	0.509236	0.497345
754	OSM_Olink	Insulin	24	24	0.288202	-0.951553	1.52796	0.648653	0.966182	Basic	Insulin@24 ~ OSM_Olink@24	0.632528	0.455635
755	TGFA_Olink	Insulin	24	24	0.544774	-0.968711	2.05826	0.480502	0.960068	Basic	Insulin@24 ~ TGFA_Olink@24	0.772186	0.705496
756	VEGFA_Olink	Insulin	24	24	-0.188354	-1.16969	0.792987	0.706773	0.966182	Basic	Insulin@24 ~ VEGFA_Olink@24	0.500684	-0.376193
757	CCL21	HDLc	24	24	0.145228	-0.415863	0.706319	0.611938	0.966182	Basic	HDLc@24 ~ CCL21@24	0.286271	0.50731
758	MMP9	HDLc	24	24	0.00928897	-0.524703	0.543281	0.972802	0.998018	Basic	HDLc@24 ~ MMP9@24	0.272445	0.0340948
759	MPO	HDLc	24	24	-0.293328	-1.10432	0.517661	0.478377	0.960068	Basic	HDLc@24 ~ MPO@24	0.41377	-0.708916
760	NTRK3	HDLc	24	24	0.204585	-0.270627	0.679797	0.398778	0.952275	Basic	HDLc@24 ~ NTRK3@24	0.242455	0.843806
761	TNFRSF17	HDLc	24	24	-0.267446	-0.698193	0.163301	0.223626	0.952275	Basic	HDLc@24 ~ TNFRSF17@24	0.219769	-1.21694
762	MIA	HDLc	24	24	0.193573	-0.23993	0.627076	0.381464	0.952275	Basic	HDLc@24 ~ MIA@24	0.221175	0.875203
763	CCL25	HDLc	24	24	-0.0463973	-0.508516	0.415722	0.843994	0.973012	Basic	HDLc@24 ~ CCL25@24	0.235775	-0.196786
764	IGFBP1	HDLc	24	24	0.265766	-0.216272	0.747804	0.279866	0.952275	Basic	HDLc@24 ~ IGFBP1@24	0.245938	1.08062
765	LTF	HDLc	24	24	-0.236151	-0.758767	0.286465	0.375805	0.952275	Basic	HDLc@24 ~ LTF@24	0.266641	-0.885651
766	BCAM	HDLc	24	24	-0.10637	-0.532862	0.320122	0.624955	0.966182	Basic	HDLc@24 ~ BCAM@24	0.217598	-0.488837
767	EDA	HDLc	24	24	0.189294	-0.253991	0.632579	0.402609	0.952275	Basic	HDLc@24 ~ EDA@24	0.226166	0.836969
768	C5	HDLc	24	24	-0.199472	-0.635362	0.236418	0.369753	0.952275	Basic	HDLc@24 ~ C5@24	0.222393	-0.896935
769	GHR	HDLc	24	24	-0.262615	-0.790811	0.265581	0.32981	0.952275	Basic	HDLc@24 ~ GHR@24	0.269488	-0.974496
770	IGFBP4	HDLc	24	24	0.0220764	-0.427087	0.47124	0.923255	0.983663	Basic	HDLc@24 ~ IGFBP4@24	0.229165	0.0963341
771	CLEC11A	HDLc	24	24	-0.0178397	-0.435616	0.399936	0.933299	0.985694	Basic	HDLc@24 ~ CLEC11A@24	0.213151	-0.0836951
772	VCAM1	HDLc	24	24	0.0780875	-0.35343	0.509605	0.722828	0.966182	Basic	HDLc@24 ~ VCAM1@24	0.220162	0.354682
773	LGALS4	HDLc	24	24	0.0730398	-0.355698	0.501778	0.738451	0.966955	Basic	HDLc@24 ~ LGALS4@24	0.218744	0.333905
774	CD209	HDLc	24	24	0.173267	-0.299391	0.645925	0.472451	0.960068	Basic	HDLc@24 ~ CD209@24	0.241152	0.718497
775	IL19	HDLc	24	24	-0.131685	-0.614204	0.350834	0.592714	0.966182	Basic	HDLc@24 ~ IL19@24	0.246183	-0.534907
776	CXCL11	HDLc	24	24	0.19899	-0.249242	0.647222	0.384231	0.952275	Basic	HDLc@24 ~ CXCL11@24	0.22869	0.87013
777	MRC2	HDLc	24	24	0.0920765	-0.620382	0.804535	0.800032	0.973012	Basic	HDLc@24 ~ MRC2@24	0.363499	0.253306
778	CCL18	HDLc	24	24	0.339917	-0.102281	0.782115	0.1319	0.952275	Basic	HDLc@24 ~ CCL18@24	0.225611	1.50665
779	RETN	HDLc	24	24	0.145889	-0.561303	0.853081	0.685966	0.966182	Basic	HDLc@24 ~ RETN@24	0.360812	0.404335
780	C9	HDLc	24	24	-0.472114	-1.21752	0.273294	0.214462	0.952275	Basic	HDLc@24 ~ C9@24	0.38031	-1.24139
781	RARRES2	HDLc	24	24	0.510257	0.0425402	0.977974	0.0324947	0.864642	Basic	HDLc@24 ~ RARRES2@24	0.238631	2.13827
782	TNFRSF1B	HDLc	24	24	0.232666	-0.213252	0.678584	0.306465	0.952275	Basic	HDLc@24 ~ TNFRSF1B@24	0.227509	1.02267
783	IDUA	HDLc	24	24	0.0017103	-0.433688	0.437109	0.993857	0.998464	Basic	HDLc@24 ~ IDUA@24	0.222142	0.00769913
784	ADAMTS13	HDLc	24	24	-0.081616	-0.509756	0.346524	0.708678	0.966182	Basic	HDLc@24 ~ ADAMTS13@24	0.218439	-0.373633
785	F7	HDLc	24	24	-0.186137	-0.608452	0.236178	0.387656	0.952275	Basic	HDLc@24 ~ F7@24	0.215467	-0.863877
786	GNLY	HDLc	24	24	0.482573	-0.116885	1.08203	0.114604	0.952275	Basic	HDLc@24 ~ GNLY@24	0.305846	1.57783
787	PIGR	HDLc	24	24	0.111353	-0.314139	0.536845	0.607993	0.966182	Basic	HDLc@24 ~ PIGR@24	0.217088	0.512939
788	WFIKKN2	HDLc	24	24	-0.134668	-0.585429	0.316093	0.55817	0.966182	Basic	HDLc@24 ~ WFIKKN2@24	0.22998	-0.585564
789	FCER2	HDLc	24	24	0.299707	-0.171873	0.771287	0.212891	0.952275	Basic	HDLc@24 ~ FCER2@24	0.240602	1.24565
790	CD48	HDLc	24	24	0.216025	-0.247544	0.679594	0.36105	0.952275	Basic	HDLc@24 ~ CD48@24	0.236515	0.913367
791	CD5L	HDLc	24	24	0.0874841	-0.346873	0.521842	0.693017	0.966182	Basic	HDLc@24 ~ CD5L@24	0.221611	0.394764
792	CNTN4	HDLc	24	24	0.233987	-0.232852	0.700826	0.325911	0.952275	Basic	HDLc@24 ~ CNTN4@24	0.238183	0.982383
793	FCGR3B	HDLc	24	24	0.116206	-0.320721	0.553133	0.602168	0.966182	Basic	HDLc@24 ~ FCGR3B@24	0.222922	0.521285
794	SERPIND1	HDLc	24	24	0.123553	-0.313858	0.560964	0.579833	0.966182	Basic	HDLc@24 ~ SERPIND1@24	0.223169	0.55363
795	LY9	HDLc	24	24	0.289111	-0.189345	0.767567	0.236275	0.952275	Basic	HDLc@24 ~ LY9@24	0.24411	1.18435
796	THBS2	HDLc	24	24	0.0341151	-0.393451	0.461681	0.875729	0.982057	Basic	HDLc@24 ~ THBS2@24	0.218146	0.156387
797	ACY1	HDLc	24	24	-0.422564	-0.959388	0.11426	0.122873	0.952275	Basic	HDLc@24 ~ ACY1@24	0.27389	-1.54282
798	BMP1	HDLc	24	24	-0.327259	-0.862555	0.208037	0.230813	0.952275	Basic	HDLc@24 ~ BMP1@24	0.27311	-1.19827
799	TPSB2	HDLc	24	24	0.0275365	-0.39602	0.451093	0.898604	0.982057	Basic	HDLc@24 ~ TPSB2@24	0.2161	0.127425
800	GZMA	HDLc	24	24	0.491932	-0.064465	1.04833	0.083111	0.952275	Basic	HDLc@24 ~ GZMA@24	0.283876	1.73291
801	INSR	HDLc	24	24	0.0722766	-0.37086	0.515413	0.749211	0.970309	Basic	HDLc@24 ~ INSR@24	0.22609	0.319681
802	SELE	HDLc	24	24	0.134458	-0.394883	0.663799	0.618581	0.966182	Basic	HDLc@24 ~ SELE@24	0.270072	0.49786
803	MPL	HDLc	24	24	-0.05458	-0.481791	0.372631	0.802273	0.973012	Basic	HDLc@24 ~ MPL@24	0.217965	-0.250407
804	B2M	HDLc	24	24	0.231877	-0.187065	0.650819	0.278	0.952275	Basic	HDLc@24 ~ B2M@24	0.213746	1.08482
805	LTA|LTB	HDLc	24	24	-0.109	-0.857463	0.639463	0.775308	0.973012	Basic	HDLc@24 ~ LTA|LTB@24	0.381869	-0.285438
806	CCL22	HDLc	24	24	-0.0330027	-0.464518	0.398513	0.880841	0.982057	Basic	HDLc@24 ~ CCL22@24	0.220161	-0.149903
807	CCL17	HDLc	24	24	-0.230324	-0.660526	0.199878	0.294014	0.952275	Basic	HDLc@24 ~ CCL17@24	0.219491	-1.04936
808	ADIPOQ	HDLc	24	24	-0.353854	-1.0991	0.391389	0.352039	0.952275	Basic	HDLc@24 ~ ADIPOQ@24	0.380226	-0.930641
809	CHIT1	HDLc	24	24	0.453117	0.0206116	0.885622	0.0400336	0.943706	Basic	HDLc@24 ~ CHIT1@24	0.220666	2.05341
810	HGFAC	HDLc	24	24	-0.119854	-0.544745	0.305037	0.580344	0.966182	Basic	HDLc@24 ~ HGFAC@24	0.216781	-0.552881
811	ESM1	HDLc	24	24	0.36029	-0.0678112	0.788391	0.0990376	0.952275	Basic	HDLc@24 ~ ESM1@24	0.218419	1.64954
812	CXCL10	HDLc	24	24	0.101988	-0.320165	0.524141	0.635845	0.966182	Basic	HDLc@24 ~ CXCL10@24	0.215384	0.473517
813	PAPPA	HDLc	24	24	-0.35488	-0.875915	0.166155	0.181886	0.952275	Basic	HDLc@24 ~ PAPPA@24	0.265834	-1.33497
814	SERPINA3	HDLc	24	24	0.0225391	-0.426228	0.471307	0.921583	0.983663	Basic	HDLc@24 ~ SERPINA3@24	0.228963	0.0984399
815	MMP2	HDLc	24	24	0.159702	-0.401309	0.720713	0.576878	0.966182	Basic	HDLc@24 ~ MMP2@24	0.28623	0.55795
816	CRP	HDLc	24	24	0.139345	-0.363109	0.641799	0.586741	0.966182	Basic	HDLc@24 ~ CRP@24	0.256354	0.543565
817	MST1	HDLc	24	24	-0.176527	-0.596271	0.243217	0.409769	0.952275	Basic	HDLc@24 ~ MST1@24	0.214155	-0.824295
818	ENPP7	HDLc	24	24	0.347607	-0.0696182	0.764832	0.102479	0.952275	Basic	HDLc@24 ~ ENPP7@24	0.21287	1.63295
819	C4A|C4B	HDLc	24	24	-0.351419	-0.769708	0.0668705	0.0996288	0.952275	Basic	HDLc@24 ~ C4A|C4B@24	0.213413	-1.64666
820	MMP12	HDLc	24	24	0.272649	-0.154576	0.699874	0.210991	0.952275	Basic	HDLc@24 ~ MMP12@24	0.217972	1.25084
821	NCAM1	HDLc	24	24	-0.237595	-0.740631	0.265441	0.354575	0.952275	Basic	HDLc@24 ~ NCAM1@24	0.256651	-0.925751
822	SLITRK5	HDLc	24	24	-0.102416	-0.623133	0.418301	0.69987	0.966182	Basic	HDLc@24 ~ SLITRK5@24	0.265672	-0.385498
823	AFM	HDLc	24	24	0.142887	-0.471273	0.757047	0.648388	0.966182	Basic	HDLc@24 ~ AFM@24	0.313347	0.456002
824	SELL	HDLc	24	24	-0.214977	-0.643839	0.213885	0.325855	0.952275	Basic	HDLc@24 ~ SELL@24	0.218807	-0.982496
825	LYZ	HDLc	24	24	0.11395	-0.308459	0.536359	0.596989	0.966182	Basic	HDLc@24 ~ LYZ@24	0.215515	0.528733
826	MMP1	HDLc	24	24	0.0749625	-0.350095	0.50002	0.729596	0.966579	Basic	HDLc@24 ~ MMP1@24	0.216866	0.345663
827	SHBG	HDLc	24	24	0.070466	-0.525588	0.66652	0.816761	0.973012	Basic	HDLc@24 ~ SHBG@24	0.304109	0.231713
828	STC1	HDLc	24	24	0.267761	-0.3688	0.904322	0.409685	0.952275	Basic	HDLc@24 ~ STC1@24	0.324776	0.824448
829	GP1BA	HDLc	24	24	0.0152932	-0.409266	0.439853	0.943715	0.989292	Basic	HDLc@24 ~ GP1BA@24	0.216612	0.0706018
830	LGALS3BP	HDLc	24	24	-0.2424	-0.671673	0.186873	0.268397	0.952275	Basic	HDLc@24 ~ LGALS3BP@24	0.219017	-1.10676
831	CD163	HDLc	24	24	0.171853	-0.26978	0.613486	0.445645	0.952275	Basic	HDLc@24 ~ CD163@24	0.225323	0.762696
832	FAP	HDLc	24	24	0.248046	-0.227734	0.723826	0.306858	0.952275	Basic	HDLc@24 ~ FAP@24	0.242745	1.02184
833	PRSS2	HDLc	24	24	0.0340808	-0.404297	0.472458	0.87889	0.982057	Basic	HDLc@24 ~ PRSS2@24	0.223662	0.152376
834	NOTCH1	HDLc	24	24	-0.0607076	-0.571329	0.449914	0.815743	0.973012	Basic	HDLc@24 ~ NOTCH1@24	0.260521	-0.233024
835	ICAM5	HDLc	24	24	-0.0511405	-0.479753	0.377472	0.815093	0.973012	Basic	HDLc@24 ~ ICAM5@24	0.21868	-0.23386
836	S100A9	HDLc	24	24	1.01097	-0.153774	2.17571	0.0888984	0.952275	Basic	HDLc@24 ~ S100A9@24	0.594257	1.70123
837	OMD	HDLc	24	24	-0.238712	-0.698069	0.220645	0.308421	0.952275	Basic	HDLc@24 ~ OMD@24	0.234366	-1.01854
838	SEMA3E	HDLc	24	24	-0.04464	-0.468568	0.379288	0.836487	0.973012	Basic	HDLc@24 ~ SEMA3E@24	0.21629	-0.20639
839	SPOCK2	HDLc	24	24	-0.237626	-0.744513	0.269261	0.358179	0.952275	Basic	HDLc@24 ~ SPOCK2@24	0.258616	-0.918837
840	CRTAM_Olink	HDLc	24	24	0.131342	-0.318453	0.581137	0.5671	0.966182	Basic	HDLc@24 ~ CRTAM_Olink@24	0.229487	0.572329
841	EZR_Olink	HDLc	24	24	0.365462	-0.307404	1.03833	0.287076	0.952275	Basic	HDLc@24 ~ EZR_Olink@24	0.343299	1.06456
842	FCRL2_Olink	HDLc	24	24	-0.173855	-0.70779	0.36008	0.523346	0.966182	Basic	HDLc@24 ~ FCRL2_Olink@24	0.272416	-0.638197
843	CSF3_Olink	HDLc	24	24	0.369878	-0.0818256	0.821582	0.108505	0.952275	Basic	HDLc@24 ~ CSF3_Olink@24	0.230461	1.60495
844	MSTN_Olink	HDLc	24	24	-0.0875986	-0.554831	0.379634	0.713269	0.966182	Basic	HDLc@24 ~ MSTN_Olink@24	0.238384	-0.367468
845	GZMA_Olink	HDLc	24	24	0.331775	-0.32283	0.98638	0.320519	0.952275	Basic	HDLc@24 ~ GZMA_Olink@24	0.333982	0.993392
846	ASAH2_Olink	HDLc	24	24	0.11535	-0.31224	0.54294	0.596984	0.966182	Basic	HDLc@24 ~ ASAH2_Olink@24	0.218158	0.528745
847	MME_Olink	HDLc	24	24	0.0463407	-0.404869	0.49755	0.840465	0.973012	Basic	HDLc@24 ~ MME_Olink@24	0.230209	0.201298
848	NMNAT1_Olink	HDLc	24	24	0.357065	-0.0869573	0.801087	0.11499	0.952275	Basic	HDLc@24 ~ NMNAT1_Olink@24	0.226542	1.57615
849	NTRK3_Olink	HDLc	24	24	-0.321421	-0.741937	0.099095	0.134101	0.952275	Basic	HDLc@24 ~ NTRK3_Olink@24	0.214549	-1.49812
850	SIGLEC1_Olink	HDLc	24	24	0.143404	-0.298498	0.585306	0.524744	0.966182	Basic	HDLc@24 ~ SIGLEC1_Olink@24	0.22546	0.636051
851	ACVRL1_Olink	HDLc	24	24	-0.0207684	-0.452498	0.410961	0.924882	0.983663	Basic	HDLc@24 ~ ACVRL1_Olink@24	0.22027	-0.0942861
852	SMPD1_Olink	HDLc	24	24	-0.0788886	-0.49873	0.340953	0.71266	0.966182	Basic	HDLc@24 ~ SMPD1_Olink@24	0.214205	-0.368286
853	CCL11_Olink	HDLc	24	24	-0.0109931	-0.460592	0.438605	0.961777	0.994787	Basic	HDLc@24 ~ CCL11_Olink@24	0.229387	-0.0479238
854	CD6_Olink	HDLc	24	24	0.70264	-0.0813502	1.48663	0.0789823	0.952275	Basic	HDLc@24 ~ CD6_Olink@24	0.399995	1.75662
855	CXCL10_Olink	HDLc	24	24	0.0588006	-0.383101	0.500702	0.794245	0.973012	Basic	HDLc@24 ~ CXCL10_Olink@24	0.22546	0.260803
856	CXCL11_Olink	HDLc	24	24	0.266093	-0.160554	0.69274	0.221549	0.952275	Basic	HDLc@24 ~ CXCL11_Olink@24	0.217677	1.22242
857	CXCL9_Olink	HDLc	24	24	-0.0459261	-0.495093	0.403241	0.841164	0.973012	Basic	HDLc@24 ~ CXCL9_Olink@24	0.229167	-0.200405
858	S100A12_Olink	HDLc	24	24	0.321048	-0.331603	0.973699	0.334971	0.952275	Basic	HDLc@24 ~ S100A12_Olink@24	0.332985	0.964152
859	FGF21_Olink	HDLc	24	24	-0.104569	-0.574544	0.365406	0.662765	0.966182	Basic	HDLc@24 ~ FGF21_Olink@24	0.239783	-0.436098
860	HGF_Olink	HDLc	24	24	0.0615896	-0.416625	0.539804	0.800709	0.973012	Basic	HDLc@24 ~ HGF_Olink@24	0.243987	0.25243
861	MMP1_Olink	HDLc	24	24	-0.296609	-0.780756	0.187538	0.229837	0.952275	Basic	HDLc@24 ~ MMP1_Olink@24	0.247014	-1.20078
862	OSM_Olink	HDLc	24	24	0.294932	-0.271288	0.861152	0.307292	0.952275	Basic	HDLc@24 ~ OSM_Olink@24	0.288888	1.02092
863	TGFA_Olink	HDLc	24	24	0.382898	-0.242465	1.00826	0.230112	0.952275	Basic	HDLc@24 ~ TGFA_Olink@24	0.319063	1.20007
864	VEGFA_Olink	HDLc	24	24	0.126951	-0.322342	0.576244	0.579707	0.966182	Basic	HDLc@24 ~ VEGFA_Olink@24	0.229231	0.553813
865	CCL21	LDLc	24	24	0.178621	-0.390702	0.747944	0.538596	0.966182	Basic	LDLc@24 ~ CCL21@24	0.290471	0.614936
866	MMP9	LDLc	24	24	-0.0308725	-0.572816	0.511071	0.911098	0.982188	Basic	LDLc@24 ~ MMP9@24	0.276502	-0.111654
867	MPO	LDLc	24	24	-0.321004	-1.14389	0.501886	0.444519	0.952275	Basic	LDLc@24 ~ MPO@24	0.419842	-0.764583
868	NTRK3	LDLc	24	24	0.216719	-0.265365	0.698803	0.378257	0.952275	Basic	LDLc@24 ~ NTRK3@24	0.245961	0.881111
869	TNFRSF17	LDLc	24	24	-0.263615	-0.701224	0.173994	0.237721	0.952275	Basic	LDLc@24 ~ TNFRSF17@24	0.22327	-1.1807
870	MIA	LDLc	24	24	0.198662	-0.241295	0.638619	0.376137	0.952275	Basic	LDLc@24 ~ MIA@24	0.224468	0.885035
871	CCL25	LDLc	24	24	-0.00674881	-0.475636	0.462138	0.977494	0.998018	Basic	LDLc@24 ~ CCL25@24	0.239228	-0.0282108
872	IGFBP1	LDLc	24	24	0.175168	-0.314209	0.664545	0.482952	0.960068	Basic	LDLc@24 ~ IGFBP1@24	0.249682	0.701564
873	LTF	LDLc	24	24	-0.316313	-0.846362	0.213736	0.242139	0.952275	Basic	LDLc@24 ~ LTF@24	0.270433	-1.16965
874	BCAM	LDLc	24	24	-0.0915748	-0.524364	0.341215	0.678347	0.966182	Basic	LDLc@24 ~ BCAM@24	0.220811	-0.41472
875	EDA	LDLc	24	24	0.17167	-0.278497	0.621837	0.454798	0.954799	Basic	LDLc@24 ~ EDA@24	0.229677	0.747441
876	C5	LDLc	24	24	-0.142967	-0.585355	0.299421	0.526464	0.966182	Basic	LDLc@24 ~ C5@24	0.225708	-0.633416
877	GHR	LDLc	24	24	-0.208052	-0.744175	0.328071	0.446889	0.952275	Basic	LDLc@24 ~ GHR@24	0.273532	-0.760613
878	IGFBP4	LDLc	24	24	-0.0095249	-0.465474	0.446424	0.96734	0.995536	Basic	LDLc@24 ~ IGFBP4@24	0.232627	-0.0409449
879	CLEC11A	LDLc	24	24	0.0182921	-0.405646	0.44223	0.932603	0.985694	Basic	LDLc@24 ~ CLEC11A@24	0.216295	0.0845701
880	VCAM1	LDLc	24	24	0.0839783	-0.354327	0.522283	0.707265	0.966182	Basic	LDLc@24 ~ VCAM1@24	0.223625	0.375532
881	LGALS4	LDLc	24	24	0.110448	-0.324492	0.545388	0.618681	0.966182	Basic	LDLc@24 ~ LGALS4@24	0.221908	0.49772
882	CD209	LDLc	24	24	0.111951	-0.367839	0.591741	0.647432	0.966182	Basic	LDLc@24 ~ CD209@24	0.244791	0.457333
883	IL19	LDLc	24	24	-0.116479	-0.606095	0.373137	0.641013	0.966182	Basic	LDLc@24 ~ IL19@24	0.249804	-0.466282
884	CXCL11	LDLc	24	24	0.199571	-0.255641	0.654783	0.39018	0.952275	Basic	LDLc@24 ~ CXCL11@24	0.232251	0.85929
885	MRC2	LDLc	24	24	0.0459295	-0.676897	0.768756	0.900887	0.982188	Basic	LDLc@24 ~ MRC2@24	0.368789	0.124541
886	CCL18	LDLc	24	24	0.378906	-0.0688854	0.826697	0.0972197	0.952275	Basic	LDLc@24 ~ CCL18@24	0.228465	1.65849
887	RETN	LDLc	24	24	0.160779	-0.556828	0.878386	0.660562	0.966182	Basic	LDLc@24 ~ RETN@24	0.366126	0.439136
888	C9	LDLc	24	24	-0.483845	-1.24013	0.272443	0.209866	0.952275	Basic	LDLc@24 ~ C9@24	0.385861	-1.25394
889	RARRES2	LDLc	24	24	0.585058	0.11142	1.0587	0.0154749	0.765617	Basic	LDLc@24 ~ RARRES2@24	0.241652	2.42108
890	TNFRSF1B	LDLc	24	24	0.238942	-0.214188	0.692072	0.301353	0.952275	Basic	LDLc@24 ~ TNFRSF1B@24	0.231189	1.03354
891	IDUA	LDLc	24	24	0.124498	-0.317288	0.566284	0.580715	0.966182	Basic	LDLc@24 ~ IDUA@24	0.225401	0.55234
892	ADAMTS13	LDLc	24	24	-0.150348	-0.584594	0.283898	0.497387	0.960068	Basic	LDLc@24 ~ ADAMTS13@24	0.221554	-0.678607
893	F7	LDLc	24	24	-0.220912	-0.649388	0.207564	0.312241	0.952275	Basic	LDLc@24 ~ F7@24	0.21861	-1.01053
894	GNLY	LDLc	24	24	0.509285	-0.0993538	1.11792	0.100995	0.952275	Basic	LDLc@24 ~ GNLY@24	0.31053	1.64005
895	PIGR	LDLc	24	24	0.0886301	-0.343187	0.520447	0.687471	0.966182	Basic	LDLc@24 ~ PIGR@24	0.220315	0.402288
896	WFIKKN2	LDLc	24	24	-0.161622	-0.618974	0.29573	0.488538	0.960068	Basic	LDLc@24 ~ WFIKKN2@24	0.233343	-0.692637
897	FCER2	LDLc	24	24	0.320408	-0.158085	0.798901	0.189368	0.952275	Basic	LDLc@24 ~ FCER2@24	0.244129	1.31245
898	CD48	LDLc	24	24	0.193212	-0.277725	0.664149	0.42132	0.952275	Basic	LDLc@24 ~ CD48@24	0.240274	0.804132
899	CD5L	LDLc	24	24	0.128835	-0.311728	0.569398	0.56653	0.966182	Basic	LDLc@24 ~ CD5L@24	0.224777	0.573168
900	CNTN4	LDLc	24	24	0.140429	-0.333123	0.613981	0.561088	0.966182	Basic	LDLc@24 ~ CNTN4@24	0.241608	0.581227
901	FCGR3B	LDLc	24	24	0.114	-0.329673	0.557673	0.614531	0.966182	Basic	LDLc@24 ~ FCGR3B@24	0.226364	0.503614
902	SERPIND1	LDLc	24	24	0.148026	-0.295791	0.591843	0.513291	0.965418	Basic	LDLc@24 ~ SERPIND1@24	0.226437	0.653718
903	LY9	LDLc	24	24	0.287189	-0.19864	0.773018	0.246612	0.952275	Basic	LDLc@24 ~ LY9@24	0.247872	1.15862
904	THBS2	LDLc	24	24	0.119399	-0.314237	0.553035	0.589421	0.966182	Basic	LDLc@24 ~ THBS2@24	0.221243	0.539674
905	ACY1	LDLc	24	24	-0.373952	-0.918763	0.170859	0.178522	0.952275	Basic	LDLc@24 ~ ACY1@24	0.277965	-1.34532
906	BMP1	LDLc	24	24	-0.280647	-0.824708	0.263414	0.311997	0.952275	Basic	LDLc@24 ~ BMP1@24	0.277582	-1.01104
907	TPSB2	LDLc	24	24	-0.00595172	-0.435786	0.423882	0.978349	0.998018	Basic	LDLc@24 ~ TPSB2@24	0.219303	-0.0271393
908	GZMA	LDLc	24	24	0.542615	-0.0220002	1.10723	0.0596156	0.952275	Basic	LDLc@24 ~ GZMA@24	0.288069	1.88363
909	INSR	LDLc	24	24	0.112168	-0.337476	0.561812	0.624884	0.966182	Basic	LDLc@24 ~ INSR@24	0.22941	0.488941
910	SELE	LDLc	24	24	0.166667	-0.370393	0.703727	0.543021	0.966182	Basic	LDLc@24 ~ SELE@24	0.27401	0.608252
911	MPL	LDLc	24	24	-0.0500814	-0.483569	0.383406	0.820858	0.973012	Basic	LDLc@24 ~ MPL@24	0.221167	-0.226442
912	B2M	LDLc	24	24	0.216101	-0.20985	0.642052	0.320039	0.952275	Basic	LDLc@24 ~ B2M@24	0.217322	0.994382
913	LTA|LTB	LDLc	24	24	-0.00476521	-0.764655	0.755125	0.990193	0.998018	Basic	LDLc@24 ~ LTA|LTB@24	0.387699	-0.012291
914	CCL22	LDLc	24	24	-0.0702333	-0.508166	0.367699	0.753268	0.970354	Basic	LDLc@24 ~ CCL22@24	0.223435	-0.314334
915	CCL17	LDLc	24	24	-0.218585	-0.655099	0.217929	0.326359	0.952275	Basic	LDLc@24 ~ CCL17@24	0.222711	-0.981474
916	ADIPOQ	LDLc	24	24	-0.410554	-1.16652	0.345408	0.287123	0.952275	Basic	LDLc@24 ~ ADIPOQ@24	0.385695	-1.06445
917	CHIT1	LDLc	24	24	0.463224	0.0236234	0.902825	0.0388921	0.943706	Basic	LDLc@24 ~ CHIT1@24	0.224286	2.06533
918	HGFAC	LDLc	24	24	-0.103727	-0.535115	0.327661	0.637439	0.966182	Basic	LDLc@24 ~ HGFAC@24	0.220096	-0.471281
919	ESM1	LDLc	24	24	0.334202	-0.100742	0.769146	0.13206	0.952275	Basic	LDLc@24 ~ ESM1@24	0.22191	1.50602
920	CXCL10	LDLc	24	24	0.137164	-0.291094	0.565422	0.530163	0.966182	Basic	LDLc@24 ~ CXCL10@24	0.218499	0.627756
921	PAPPA	LDLc	24	24	-0.250247	-0.779386	0.278892	0.353954	0.952275	Basic	LDLc@24 ~ PAPPA@24	0.269969	-0.926947
922	SERPINA3	LDLc	24	24	0.00287085	-0.452518	0.458259	0.990141	0.998018	Basic	LDLc@24 ~ SERPINA3@24	0.232341	0.0123562
923	MMP2	LDLc	24	24	0.0867762	-0.482572	0.656125	0.765146	0.972606	Basic	LDLc@24 ~ MMP2@24	0.290484	0.29873
924	CRP	LDLc	24	24	0.228708	-0.280635	0.738051	0.378811	0.952275	Basic	LDLc@24 ~ CRP@24	0.259869	0.88009
925	MST1	LDLc	24	24	-0.179266	-0.605252	0.24672	0.409475	0.952275	Basic	LDLc@24 ~ MST1@24	0.21734	-0.824818
926	ENPP7	LDLc	24	24	0.354374	-0.0690683	0.777816	0.100942	0.952275	Basic	LDLc@24 ~ ENPP7@24	0.216042	1.6403
927	C4A|C4B	LDLc	24	24	-0.339631	-0.764179	0.0849168	0.11689	0.952275	Basic	LDLc@24 ~ C4A|C4B@24	0.216606	-1.56797
928	MMP12	LDLc	24	24	0.341918	-0.0913596	0.775196	0.12193	0.952275	Basic	LDLc@24 ~ MMP12@24	0.22106	1.54672
929	NCAM1	LDLc	24	24	-0.287099	-0.797303	0.223105	0.270062	0.952275	Basic	LDLc@24 ~ NCAM1@24	0.260308	-1.10292
930	SLITRK5	LDLc	24	24	-0.150644	-0.678972	0.377684	0.576254	0.966182	Basic	LDLc@24 ~ SLITRK5@24	0.269555	-0.558862
931	AFM	LDLc	24	24	0.191387	-0.431748	0.814522	0.547182	0.966182	Basic	LDLc@24 ~ AFM@24	0.317926	0.601986
932	SELL	LDLc	24	24	-0.257453	-0.692306	0.1774	0.245881	0.952275	Basic	LDLc@24 ~ SELL@24	0.221864	-1.16041
933	LYZ	LDLc	24	24	0.113851	-0.31486	0.542562	0.60271	0.966182	Basic	LDLc@24 ~ LYZ@24	0.21873	0.520509
934	MMP1	LDLc	24	24	0.0539801	-0.377434	0.485394	0.806269	0.973012	Basic	LDLc@24 ~ MMP1@24	0.220109	0.245243
935	SHBG	LDLc	24	24	0.0208617	-0.584041	0.625765	0.946107	0.989292	Basic	LDLc@24 ~ SHBG@24	0.308624	0.0675958
936	STC1	LDLc	24	24	0.305513	-0.34024	0.951266	0.353772	0.952275	Basic	LDLc@24 ~ STC1@24	0.329466	0.927298
937	GP1BA	LDLc	24	24	-0.0877346	-0.518607	0.343138	0.689823	0.966182	Basic	LDLc@24 ~ GP1BA@24	0.219833	-0.399097
938	LGALS3BP	LDLc	24	24	-0.148959	-0.584596	0.286678	0.502736	0.960068	Basic	LDLc@24 ~ LGALS3BP@24	0.222264	-0.67019
939	CD163	LDLc	24	24	0.174383	-0.274218	0.622984	0.446116	0.952275	Basic	LDLc@24 ~ CD163@24	0.228878	0.761904
940	FAP	LDLc	24	24	0.236269	-0.246836	0.719374	0.337778	0.952275	Basic	LDLc@24 ~ FAP@24	0.246482	0.958565
941	PRSS2	LDLc	24	24	0.0851112	-0.35964	0.529863	0.7076	0.966182	Basic	LDLc@24 ~ PRSS2@24	0.226914	0.375081
942	NOTCH1	LDLc	24	24	-0.149569	-0.667432	0.368294	0.571335	0.966182	Basic	LDLc@24 ~ NOTCH1@24	0.264216	-0.566086
943	ICAM5	LDLc	24	24	-0.0760019	-0.510963	0.358959	0.731992	0.966579	Basic	LDLc@24 ~ ICAM5@24	0.221919	-0.342476
944	S100A9	LDLc	24	24	1.13375	-0.0477909	2.31529	0.0600089	0.952275	Basic	LDLc@24 ~ S100A9@24	0.602827	1.88072
945	OMD	LDLc	24	24	-0.248856	-0.715015	0.217303	0.295406	0.952275	Basic	LDLc@24 ~ OMD@24	0.237836	-1.04633
946	SEMA3E	LDLc	24	24	-0.0135313	-0.443712	0.41665	0.95084	0.989292	Basic	LDLc@24 ~ SEMA3E@24	0.21948	-0.0616516
947	SPOCK2	LDLc	24	24	-0.225322	-0.73963	0.288986	0.390511	0.952275	Basic	LDLc@24 ~ SPOCK2@24	0.262402	-0.85869
948	CRTAM_Olink	LDLc	24	24	0.0830403	-0.374288	0.540369	0.721923	0.966182	Basic	LDLc@24 ~ CRTAM_Olink@24	0.233331	0.355891
949	EZR_Olink	LDLc	24	24	0.262952	-0.421394	0.947298	0.451386	0.95258	Basic	LDLc@24 ~ EZR_Olink@24	0.349156	0.753107
950	FCRL2_Olink	LDLc	24	24	-0.0936504	-0.635202	0.447902	0.734654	0.966579	Basic	LDLc@24 ~ FCRL2_Olink@24	0.276302	-0.338942
951	CSF3_Olink	LDLc	24	24	0.428361	-0.0294401	0.886162	0.0666607	0.952275	Basic	LDLc@24 ~ CSF3_Olink@24	0.233572	1.83396
952	MSTN_Olink	LDLc	24	24	-0.0821717	-0.556327	0.391984	0.734104	0.966579	Basic	LDLc@24 ~ MSTN_Olink@24	0.241916	-0.33967
953	GZMA_Olink	LDLc	24	24	0.409627	-0.254198	1.07345	0.226485	0.952275	Basic	LDLc@24 ~ GZMA_Olink@24	0.338686	1.20946
954	ASAH2_Olink	LDLc	24	24	0.148017	-0.285837	0.581871	0.503694	0.960068	Basic	LDLc@24 ~ ASAH2_Olink@24	0.221354	0.668689
955	MME_Olink	LDLc	24	24	0.0804403	-0.377347	0.538228	0.730544	0.966579	Basic	LDLc@24 ~ MME_Olink@24	0.233565	0.344402
956	NMNAT1_Olink	LDLc	24	24	0.358313	-0.0927065	0.809333	0.119441	0.952275	Basic	LDLc@24 ~ NMNAT1_Olink@24	0.230112	1.55712
957	NTRK3_Olink	LDLc	24	24	-0.398559	-0.824649	0.0275313	0.0667501	0.952275	Basic	LDLc@24 ~ NTRK3_Olink@24	0.217393	-1.83336
958	SIGLEC1_Olink	LDLc	24	24	0.176626	-0.271724	0.624976	0.440036	0.952275	Basic	LDLc@24 ~ SIGLEC1_Olink@24	0.22875	0.772136
959	ACVRL1_Olink	LDLc	24	24	-0.06752	-0.505672	0.370632	0.762622	0.972606	Basic	LDLc@24 ~ ACVRL1_Olink@24	0.223547	-0.302039
960	SMPD1_Olink	LDLc	24	24	-0.0707298	-0.496769	0.35531	0.744883	0.968917	Basic	LDLc@24 ~ SMPD1_Olink@24	0.217367	-0.325393
961	CCL11_Olink	LDLc	24	24	-0.0561814	-0.512591	0.400228	0.80935	0.973012	Basic	LDLc@24 ~ CCL11_Olink@24	0.232862	-0.241265
962	CD6_Olink	LDLc	24	24	0.73577	-0.060286	1.53183	0.070053	0.952275	Basic	LDLc@24 ~ CD6_Olink@24	0.406151	1.81157
963	CXCL10_Olink	LDLc	24	24	0.0826741	-0.365713	0.531061	0.71781	0.966182	Basic	LDLc@24 ~ CXCL10_Olink@24	0.228769	0.361387
964	CXCL11_Olink	LDLc	24	24	0.22202	-0.211346	0.655386	0.315313	0.952275	Basic	LDLc@24 ~ CXCL11_Olink@24	0.221105	1.00414
965	CXCL9_Olink	LDLc	24	24	-0.0477462	-0.503503	0.408011	0.837311	0.973012	Basic	LDLc@24 ~ CXCL9_Olink@24	0.232529	-0.205334
966	S100A12_Olink	LDLc	24	24	0.347044	-0.315407	1.00949	0.304513	0.952275	Basic	LDLc@24 ~ S100A12_Olink@24	0.337985	1.0268
967	FGF21_Olink	LDLc	24	24	-0.0597617	-0.536524	0.417	0.805927	0.973012	Basic	LDLc@24 ~ FGF21_Olink@24	0.243246	-0.245684
968	HGF_Olink	LDLc	24	24	0.0612089	-0.424087	0.546505	0.804746	0.973012	Basic	LDLc@24 ~ HGF_Olink@24	0.2476	0.247209
969	MMP1_Olink	LDLc	24	24	-0.337753	-0.829027	0.153521	0.177816	0.952275	Basic	LDLc@24 ~ MMP1_Olink@24	0.25065	-1.34751
970	OSM_Olink	LDLc	24	24	0.264182	-0.310661	0.839025	0.367716	0.952275	Basic	LDLc@24 ~ OSM_Olink@24	0.293287	0.900763
971	TGFA_Olink	LDLc	24	24	0.353174	-0.281488	0.987836	0.275408	0.952275	Basic	LDLc@24 ~ TGFA_Olink@24	0.323807	1.09069
972	VEGFA_Olink	LDLc	24	24	0.162301	-0.293573	0.618175	0.485301	0.960068	Basic	LDLc@24 ~ VEGFA_Olink@24	0.232589	0.697802
973	CCL21	Triglyceride	24	24	0.105305	-0.454367	0.664977	0.712288	0.966182	Basic	Triglyceride@24 ~ CCL21@24	0.285547	0.368783
974	MMP9	Triglyceride	24	24	0.0143498	-0.518121	0.546821	0.957875	0.994163	Basic	Triglyceride@24 ~ MMP9@24	0.271669	0.0528209
975	MPO	Triglyceride	24	24	-0.296537	-1.10529	0.512216	0.472355	0.960068	Basic	Triglyceride@24 ~ MPO@24	0.412629	-0.718653
976	NTRK3	Triglyceride	24	24	0.202055	-0.271606	0.675716	0.403101	0.952275	Basic	Triglyceride@24 ~ NTRK3@24	0.241664	0.836099
977	TNFRSF17	Triglyceride	24	24	-0.203604	-0.634241	0.227033	0.354091	0.952275	Basic	Triglyceride@24 ~ TNFRSF17@24	0.219713	-0.926682
978	MIA	Triglyceride	24	24	0.192271	-0.240162	0.624704	0.383498	0.952275	Basic	Triglyceride@24 ~ MIA@24	0.220629	0.871467
979	CCL25	Triglyceride	24	24	0.00132218	-0.459486	0.46213	0.995513	0.998777	Basic	Triglyceride@24 ~ CCL25@24	0.235106	0.00562376
980	IGFBP1	Triglyceride	24	24	0.193665	-0.287266	0.674596	0.429954	0.952275	Basic	Triglyceride@24 ~ IGFBP1@24	0.245373	0.789268
981	LTF	Triglyceride	24	24	-0.254944	-0.776492	0.266604	0.338016	0.952275	Basic	Triglyceride@24 ~ LTF@24	0.266096	-0.95809
982	BCAM	Triglyceride	24	24	-0.106021	-0.531339	0.319297	0.62514	0.966182	Basic	Triglyceride@24 ~ BCAM@24	0.216999	-0.488578
983	EDA	Triglyceride	24	24	0.180764	-0.261726	0.623254	0.42331	0.952275	Basic	Triglyceride@24 ~ EDA@24	0.22576	0.800691
984	C5	Triglyceride	24	24	-0.145129	-0.579873	0.289615	0.512919	0.965418	Basic	Triglyceride@24 ~ C5@24	0.221808	-0.6543
985	GHR	Triglyceride	24	24	-0.142841	-0.669746	0.384064	0.59518	0.966182	Basic	Triglyceride@24 ~ GHR@24	0.268829	-0.531345
986	IGFBP4	Triglyceride	24	24	0.0718763	-0.375911	0.519664	0.753059	0.970354	Basic	Triglyceride@24 ~ IGFBP4@24	0.228463	0.314608
987	CLEC11A	Triglyceride	24	24	-0.0149181	-0.431569	0.401733	0.944053	0.989292	Basic	Triglyceride@24 ~ CLEC11A@24	0.212577	-0.0701774
988	VCAM1	Triglyceride	24	24	0.0988144	-0.331729	0.529358	0.652824	0.966182	Basic	Triglyceride@24 ~ VCAM1@24	0.219665	0.449841
989	LGALS4	Triglyceride	24	24	0.121348	-0.306106	0.548802	0.577926	0.966182	Basic	Triglyceride@24 ~ LGALS4@24	0.218089	0.556415
990	CD209	Triglyceride	24	24	0.0931248	-0.378432	0.564681	0.698706	0.966182	Basic	Triglyceride@24 ~ CD209@24	0.24059	0.387068
991	IL19	Triglyceride	24	24	-0.141779	-0.622926	0.339368	0.563567	0.966182	Basic	Triglyceride@24 ~ IL19@24	0.245483	-0.577551
992	CXCL11	Triglyceride	24	24	0.240391	-0.206436	0.687218	0.291668	0.952275	Basic	Triglyceride@24 ~ CXCL11@24	0.227973	1.05447
993	MRC2	Triglyceride	24	24	0.0262082	-0.684131	0.736547	0.942351	0.989292	Basic	Triglyceride@24 ~ MRC2@24	0.362418	0.0723148
994	CCL18	Triglyceride	24	24	0.399011	-0.0409816	0.839004	0.0754957	0.952275	Basic	Triglyceride@24 ~ CCL18@24	0.224486	1.77744
995	RETN	Triglyceride	24	24	0.121933	-0.583306	0.827172	0.734703	0.966579	Basic	Triglyceride@24 ~ RETN@24	0.359816	0.338876
996	C9	Triglyceride	24	24	-0.515299	-1.2584	0.227804	0.1741	0.952275	Basic	Triglyceride@24 ~ C9@24	0.379134	-1.35915
997	RARRES2	Triglyceride	24	24	0.575861	0.109842	1.04188	0.0154366	0.765617	Basic	Triglyceride@24 ~ RARRES2@24	0.237765	2.42198
998	TNFRSF1B	Triglyceride	24	24	0.271404	-0.17314	0.715948	0.231454	0.952275	Basic	Triglyceride@24 ~ TNFRSF1B@24	0.226808	1.19662
999	IDUA	Triglyceride	24	24	0.0701027	-0.364116	0.504321	0.751674	0.970354	Basic	Triglyceride@24 ~ IDUA@24	0.22154	0.316434
1000	ADAMTS13	Triglyceride	24	24	-0.112033	-0.538986	0.31492	0.607039	0.966182	Basic	Triglyceride@24 ~ ADAMTS13@24	0.217833	-0.514307
1001	F7	Triglyceride	24	24	-0.191854	-0.613048	0.22934	0.371977	0.952275	Basic	Triglyceride@24 ~ F7@24	0.214895	-0.89278
1002	GNLY	Triglyceride	24	24	0.478322	-0.120758	1.0774	0.117602	0.952275	Basic	Triglyceride@24 ~ GNLY@24	0.305653	1.56492
1003	PIGR	Triglyceride	24	24	0.106318	-0.318	0.530636	0.623355	0.966182	Basic	Triglyceride@24 ~ PIGR@24	0.216489	0.491101
1004	WFIKKN2	Triglyceride	24	24	-0.184772	-0.634196	0.264652	0.420348	0.952275	Basic	Triglyceride@24 ~ WFIKKN2@24	0.229298	-0.805816
1005	FCER2	Triglyceride	24	24	0.371401	-0.0986423	0.841444	0.121459	0.952275	Basic	Triglyceride@24 ~ FCER2@24	0.239818	1.54868
1006	CD48	Triglyceride	24	24	0.254247	-0.207903	0.716397	0.280912	0.952275	Basic	Triglyceride@24 ~ CD48@24	0.235791	1.07827
1007	CD5L	Triglyceride	24	24	0.106286	-0.326972	0.539544	0.630642	0.966182	Basic	Triglyceride@24 ~ CD5L@24	0.22105	0.480823
1008	CNTN4	Triglyceride	24	24	0.203343	-0.261998	0.668684	0.391736	0.952275	Basic	Triglyceride@24 ~ CNTN4@24	0.237419	0.856473
1009	FCGR3B	Triglyceride	24	24	0.137812	-0.297941	0.573565	0.535341	0.966182	Basic	Triglyceride@24 ~ FCGR3B@24	0.222323	0.619873
1010	SERPIND1	Triglyceride	24	24	0.136277	-0.299886	0.57244	0.540277	0.966182	Basic	Triglyceride@24 ~ SERPIND1@24	0.222532	0.612393
1011	LY9	Triglyceride	24	24	0.299942	-0.177514	0.777398	0.218215	0.952275	Basic	Triglyceride@24 ~ LY9@24	0.2436	1.23129
1012	THBS2	Triglyceride	24	24	0.0853157	-0.340996	0.511627	0.694877	0.966182	Basic	Triglyceride@24 ~ THBS2@24	0.217506	0.392245
1013	ACY1	Triglyceride	24	24	-0.293967	-0.829439	0.241505	0.281922	0.952275	Basic	Triglyceride@24 ~ ACY1@24	0.2732	-1.07601
1014	BMP1	Triglyceride	24	24	-0.336538	-0.871032	0.197956	0.217168	0.952275	Basic	Triglyceride@24 ~ BMP1@24	0.272701	-1.23409
1015	TPSB2	Triglyceride	24	24	0.0464028	-0.376003	0.468808	0.829523	0.973012	Basic	Triglyceride@24 ~ TPSB2@24	0.215513	0.215313
1016	GZMA	Triglyceride	24	24	0.564311	0.0114852	1.11714	0.0454225	0.952275	Basic	Triglyceride@24 ~ GZMA@24	0.282054	2.00072
1017	INSR	Triglyceride	24	24	0.0597955	-0.382171	0.501762	0.790874	0.973012	Basic	Triglyceride@24 ~ INSR@24	0.225493	0.265177
1018	SELE	Triglyceride	24	24	0.177279	-0.350459	0.705017	0.510277	0.964849	Basic	Triglyceride@24 ~ SELE@24	0.269254	0.658408
1019	MPL	Triglyceride	24	24	-0.00524239	-0.431192	0.420707	0.980755	0.998018	Basic	Triglyceride@24 ~ MPL@24	0.217321	-0.0241228
1020	B2M	Triglyceride	24	24	0.222958	-0.195545	0.641461	0.296396	0.952275	Basic	Triglyceride@24 ~ B2M@24	0.213522	1.04419
1021	LTA|LTB	Triglyceride	24	24	0.000812783	-0.746035	0.747661	0.998298	0.999747	Basic	Triglyceride@24 ~ LTA|LTB@24	0.381045	0.00213304
1022	CCL22	Triglyceride	24	24	-0.043293	-0.473595	0.387009	0.843673	0.973012	Basic	Triglyceride@24 ~ CCL22@24	0.219542	-0.197197
1023	CCL17	Triglyceride	24	24	-0.233648	-0.662559	0.195263	0.285653	0.952275	Basic	Triglyceride@24 ~ CCL17@24	0.218832	-1.0677
1024	ADIPOQ	Triglyceride	24	24	-0.433729	-1.1765	0.30904	0.252411	0.952275	Basic	Triglyceride@24 ~ ADIPOQ@24	0.378964	-1.14451
1025	CHIT1	Triglyceride	24	24	0.455654	0.0226861	0.888622	0.0391412	0.943706	Basic	Triglyceride@24 ~ CHIT1@24	0.220902	2.0627
1026	HGFAC	Triglyceride	24	24	-0.113831	-0.53783	0.310168	0.598748	0.966182	Basic	Triglyceride@24 ~ HGFAC@24	0.216326	-0.526201
1027	ESM1	Triglyceride	24	24	0.352835	-0.0746292	0.780299	0.105703	0.952275	Basic	Triglyceride@24 ~ ESM1@24	0.218094	1.61781
1028	CXCL10	Triglyceride	24	24	0.126293	-0.294778	0.547364	0.55662	0.966182	Basic	Triglyceride@24 ~ CXCL10@24	0.214832	0.587869
1029	PAPPA	Triglyceride	24	24	-0.280334	-0.800287	0.239619	0.29063	0.952275	Basic	Triglyceride@24 ~ PAPPA@24	0.265282	-1.05674
1030	SERPINA3	Triglyceride	24	24	-0.00974772	-0.45729	0.437795	0.965949	0.995536	Basic	Triglyceride@24 ~ SERPINA3@24	0.228338	-0.0426899
1031	MMP2	Triglyceride	24	24	0.0787433	-0.480803	0.63829	0.782682	0.973012	Basic	Triglyceride@24 ~ MMP2@24	0.285483	0.275825
1032	CRP	Triglyceride	24	24	0.27356	-0.226828	0.773948	0.283935	0.952275	Basic	Triglyceride@24 ~ CRP@24	0.2553	1.07152
1033	MST1	Triglyceride	24	24	-0.173837	-0.592528	0.244854	0.415774	0.952275	Basic	Triglyceride@24 ~ MST1@24	0.213618	-0.813775
1034	ENPP7	Triglyceride	24	24	0.326114	-0.0902312	0.742459	0.124729	0.952275	Basic	Triglyceride@24 ~ ENPP7@24	0.212421	1.53522
1035	C4A|C4B	Triglyceride	24	24	-0.328853	-0.746098	0.0883918	0.122399	0.952275	Basic	Triglyceride@24 ~ C4A|C4B@24	0.21288	-1.54478
1036	MMP12	Triglyceride	24	24	0.268573	-0.157937	0.695083	0.217124	0.952275	Basic	Triglyceride@24 ~ MMP12@24	0.217607	1.23421
1037	NCAM1	Triglyceride	24	24	-0.315301	-0.816565	0.185963	0.217626	0.952275	Basic	Triglyceride@24 ~ NCAM1@24	0.255747	-1.23286
1038	SLITRK5	Triglyceride	24	24	-0.120316	-0.6396	0.398968	0.649738	0.966182	Basic	Triglyceride@24 ~ SLITRK5@24	0.264941	-0.454124
1039	AFM	Triglyceride	24	24	0.204044	-0.408368	0.816456	0.513733	0.965418	Basic	Triglyceride@24 ~ AFM@24	0.312455	0.653035
1040	SELL	Triglyceride	24	24	-0.222267	-0.650211	0.205677	0.308683	0.952275	Basic	Triglyceride@24 ~ SELL@24	0.218339	-1.01799
1041	LYZ	Triglyceride	24	24	0.116426	-0.304939	0.537791	0.58812	0.966182	Basic	Triglyceride@24 ~ LYZ@24	0.214982	0.541562
1042	MMP1	Triglyceride	24	24	0.0950995	-0.328809	0.519008	0.66015	0.966182	Basic	Triglyceride@24 ~ MMP1@24	0.21628	0.439705
1043	SHBG	Triglyceride	24	24	-0.0484233	-0.642887	0.546041	0.873152	0.982057	Basic	Triglyceride@24 ~ SHBG@24	0.303298	-0.159656
1044	STC1	Triglyceride	24	24	0.297864	-0.336837	0.932565	0.357664	0.952275	Basic	Triglyceride@24 ~ STC1@24	0.323827	0.919824
1045	GP1BA	Triglyceride	24	24	-0.0252792	-0.448729	0.398171	0.906853	0.982188	Basic	Triglyceride@24 ~ GP1BA@24	0.216046	-0.117008
1046	LGALS3BP	Triglyceride	24	24	-0.134988	-0.563085	0.293109	0.536556	0.966182	Basic	Triglyceride@24 ~ LGALS3BP@24	0.218417	-0.618029
1047	CD163	Triglyceride	24	24	0.228738	-0.211272	0.668748	0.308251	0.952275	Basic	Triglyceride@24 ~ CD163@24	0.224495	1.0189
1048	FAP	Triglyceride	24	24	0.178544	-0.296597	0.653685	0.461421	0.957253	Basic	Triglyceride@24 ~ FAP@24	0.242419	0.73651
1049	PRSS2	Triglyceride	24	24	0.0956329	-0.341445	0.532711	0.668033	0.966182	Basic	Triglyceride@24 ~ PRSS2@24	0.222999	0.428849
1050	NOTCH1	Triglyceride	24	24	-0.184241	-0.693088	0.324606	0.477911	0.960068	Basic	Triglyceride@24 ~ NOTCH1@24	0.259616	-0.709667
1051	ICAM5	Triglyceride	24	24	-0.0679745	-0.495401	0.359453	0.755266	0.970924	Basic	Triglyceride@24 ~ ICAM5@24	0.218075	-0.311702
1052	S100A9	Triglyceride	24	24	1.13948	-0.0220983	2.30106	0.0545158	0.952275	Basic	Triglyceride@24 ~ S100A9@24	0.592642	1.92271
1053	OMD	Triglyceride	24	24	-0.275644	-0.733702	0.182414	0.238214	0.952275	Basic	Triglyceride@24 ~ OMD@24	0.233703	-1.17946
1054	SEMA3E	Triglyceride	24	24	-0.0383089	-0.461028	0.38441	0.859017	0.977457	Basic	Triglyceride@24 ~ SEMA3E@24	0.215673	-0.177625
1055	SPOCK2	Triglyceride	24	24	-0.232013	-0.737393	0.273367	0.368222	0.952275	Basic	Triglyceride@24 ~ SPOCK2@24	0.257847	-0.899809
1056	CRTAM_Olink	Triglyceride	24	24	0.156976	-0.29166	0.605612	0.492843	0.960068	Basic	Triglyceride@24 ~ CRTAM_Olink@24	0.228896	0.685796
1057	EZR_Olink	Triglyceride	24	24	0.309242	-0.363285	0.981769	0.367456	0.952275	Basic	Triglyceride@24 ~ EZR_Olink@24	0.343126	0.901249
1058	FCRL2_Olink	Triglyceride	24	24	-0.166127	-0.698404	0.36615	0.540718	0.966182	Basic	Triglyceride@24 ~ FCRL2_Olink@24	0.27157	-0.611728
1059	CSF3_Olink	Triglyceride	24	24	0.460637	0.0108895	0.910384	0.0447012	0.952275	Basic	Triglyceride@24 ~ CSF3_Olink@24	0.229463	2.00746
1060	MSTN_Olink	Triglyceride	24	24	-0.0603916	-0.526442	0.405659	0.799511	0.973012	Basic	Triglyceride@24 ~ MSTN_Olink@24	0.237781	-0.25398
1061	GZMA_Olink	Triglyceride	24	24	0.350143	-0.303568	1.00385	0.293799	0.952275	Basic	Triglyceride@24 ~ GZMA_Olink@24	0.333526	1.04982
1062	ASAH2_Olink	Triglyceride	24	24	0.142237	-0.284183	0.568657	0.513254	0.965418	Basic	Triglyceride@24 ~ ASAH2_Olink@24	0.217561	0.65378
1063	MME_Olink	Triglyceride	24	24	0.0297393	-0.42031	0.479789	0.896949	0.982057	Basic	Triglyceride@24 ~ MME_Olink@24	0.229617	0.129517
1064	NMNAT1_Olink	Triglyceride	24	24	0.345238	-0.0983766	0.788853	0.127171	0.952275	Basic	Triglyceride@24 ~ NMNAT1_Olink@24	0.226334	1.52535
1065	NTRK3_Olink	Triglyceride	24	24	-0.374711	-0.793961	0.0445389	0.0798118	0.952275	Basic	Triglyceride@24 ~ NTRK3_Olink@24	0.213903	-1.75178
1066	SIGLEC1_Olink	Triglyceride	24	24	0.172359	-0.2684	0.613118	0.443404	0.952275	Basic	Triglyceride@24 ~ SIGLEC1_Olink@24	0.224877	0.766459
1067	ACVRL1_Olink	Triglyceride	24	24	-0.0150303	-0.445546	0.415486	0.945445	0.989292	Basic	Triglyceride@24 ~ ACVRL1_Olink@24	0.219651	-0.0684281
1068	SMPD1_Olink	Triglyceride	24	24	-0.074419	-0.493116	0.344278	0.727563	0.966579	Basic	Triglyceride@24 ~ SMPD1_Olink@24	0.213621	-0.348369
1069	CCL11_Olink	Triglyceride	24	24	-0.0321267	-0.480565	0.416312	0.888331	0.982057	Basic	Triglyceride@24 ~ CCL11_Olink@24	0.228795	-0.140417
1070	CD6_Olink	Triglyceride	24	24	0.755921	-0.0266698	1.53851	0.0583306	0.952275	Basic	Triglyceride@24 ~ CD6_Olink@24	0.399281	1.89321
1071	CXCL10_Olink	Triglyceride	24	24	0.0963945	-0.344212	0.537001	0.668066	0.966182	Basic	Triglyceride@24 ~ CXCL10_Olink@24	0.224799	0.428803
1072	CXCL11_Olink	Triglyceride	24	24	0.269078	-0.156573	0.694729	0.215336	0.952275	Basic	Triglyceride@24 ~ CXCL11_Olink@24	0.217169	1.23903
1073	CXCL9_Olink	Triglyceride	24	24	-0.0195907	-0.467347	0.428165	0.93166	0.98561	Basic	Triglyceride@24 ~ CXCL9_Olink@24	0.228447	-0.085756
1074	S100A12_Olink	Triglyceride	24	24	0.337332	-0.31389	0.988554	0.309974	0.952275	Basic	Triglyceride@24 ~ S100A12_Olink@24	0.332256	1.01528
1075	FGF21_Olink	Triglyceride	24	24	-0.0318434	-0.500315	0.436628	0.894014	0.982057	Basic	Triglyceride@24 ~ FGF21_Olink@24	0.239016	-0.133227
1076	HGF_Olink	Triglyceride	24	24	0.0991883	-0.377652	0.576029	0.683492	0.966182	Basic	Triglyceride@24 ~ HGF_Olink@24	0.243286	0.407702
1077	MMP1_Olink	Triglyceride	24	24	-0.276416	-0.759515	0.206683	0.262092	0.952275	Basic	Triglyceride@24 ~ MMP1_Olink@24	0.246479	-1.12146
1078	OSM_Olink	Triglyceride	24	24	0.300977	-0.263907	0.865861	0.296341	0.952275	Basic	Triglyceride@24 ~ OSM_Olink@24	0.288206	1.04431
1079	TGFA_Olink	Triglyceride	24	24	0.36593	-0.257744	0.989604	0.250146	0.952275	Basic	Triglyceride@24 ~ TGFA_Olink@24	0.318201	1.15
1080	VEGFA_Olink	Triglyceride	24	24	0.148289	-0.299849	0.596427	0.516619	0.966182	Basic	Triglyceride@24 ~ VEGFA_Olink@24	0.228642	0.648564
1081	CCL21	Glucose	24	24	0.200051	-0.375738	0.77584	0.495885	0.960068	Basic	Glucose@24 ~ CCL21@24	0.29377	0.680978
1082	MMP9	Glucose	24	24	-0.0535917	-0.602147	0.494963	0.848146	0.973012	Basic	Glucose@24 ~ MMP9@24	0.279875	-0.191484
1083	MPO	Glucose	24	24	-0.355044	-1.1876	0.477515	0.403245	0.952275	Basic	Glucose@24 ~ MPO@24	0.424775	-0.83584
1084	NTRK3	Glucose	24	24	0.280162	-0.207815	0.768139	0.260465	0.952275	Basic	Glucose@24 ~ NTRK3@24	0.248968	1.12529
1085	TNFRSF17	Glucose	24	24	-0.236521	-0.678956	0.205914	0.294735	0.952275	Basic	Glucose@24 ~ TNFRSF17@24	0.225732	-1.0478
1086	MIA	Glucose	24	24	0.194301	-0.250695	0.639297	0.392105	0.952275	Basic	Glucose@24 ~ MIA@24	0.227039	0.855805
1087	CCL25	Glucose	24	24	0.0546124	-0.419517	0.528742	0.821387	0.973012	Basic	Glucose@24 ~ CCL25@24	0.241903	0.225762
1088	IGFBP1	Glucose	24	24	0.248883	-0.245805	0.743571	0.324085	0.952275	Basic	Glucose@24 ~ IGFBP1@24	0.252392	0.986097
1089	LTF	Glucose	24	24	-0.217447	-0.754095	0.319201	0.427089	0.952275	Basic	Glucose@24 ~ LTF@24	0.2738	-0.794182
1090	BCAM	Glucose	24	24	-0.0977373	-0.535537	0.340062	0.661702	0.966182	Basic	Glucose@24 ~ BCAM@24	0.223367	-0.437564
1091	EDA	Glucose	24	24	0.181356	-0.273793	0.636505	0.43482	0.952275	Basic	Glucose@24 ~ EDA@24	0.232219	0.78097
1092	C5	Glucose	24	24	-0.179253	-0.626929	0.268423	0.43257	0.952275	Basic	Glucose@24 ~ C5@24	0.228406	-0.7848
1093	GHR	Glucose	24	24	-0.225133	-0.767326	0.31706	0.415733	0.952275	Basic	Glucose@24 ~ GHR@24	0.276629	-0.813845
1094	IGFBP4	Glucose	24	24	0.0976256	-0.362839	0.55809	0.677739	0.966182	Basic	Glucose@24 ~ IGFBP4@24	0.234931	0.41555
1095	CLEC11A	Glucose	24	24	-0.00569141	-0.434537	0.423155	0.979248	0.998018	Basic	Glucose@24 ~ CLEC11A@24	0.218799	-0.026012
1096	VCAM1	Glucose	24	24	0.0586862	-0.38455	0.501923	0.79524	0.973012	Basic	Glucose@24 ~ VCAM1@24	0.226141	0.259512
1097	LGALS4	Glucose	24	24	0.0933381	-0.346651	0.533327	0.677564	0.966182	Basic	Glucose@24 ~ LGALS4@24	0.224484	0.41579
1098	CD209	Glucose	24	24	0.129891	-0.355409	0.615191	0.599866	0.966182	Basic	Glucose@24 ~ CD209@24	0.247602	0.524596
1099	IL19	Glucose	24	24	-0.0730162	-0.568338	0.422305	0.772637	0.973012	Basic	Glucose@24 ~ IL19@24	0.252715	-0.288927
1100	CXCL11	Glucose	24	24	0.218155	-0.241424	0.677734	0.352173	0.952275	Basic	Glucose@24 ~ CXCL11@24	0.234479	0.930382
1101	MRC2	Glucose	24	24	0.128205	-0.603483	0.859893	0.731276	0.966579	Basic	Glucose@24 ~ MRC2@24	0.37331	0.343428
1102	CCL18	Glucose	24	24	0.354653	-0.0985166	0.807823	0.125052	0.952275	Basic	Glucose@24 ~ CCL18@24	0.231209	1.53391
1103	RETN	Glucose	24	24	0.208212	-0.517845	0.934269	0.574066	0.966182	Basic	Glucose@24 ~ RETN@24	0.370437	0.562071
1104	C9	Glucose	24	24	-0.557862	-1.32294	0.207212	0.15296	0.952275	Basic	Glucose@24 ~ C9@24	0.390344	-1.42915
1105	RARRES2	Glucose	24	24	0.568553	0.0892095	1.0479	0.0200843	0.802951	Basic	Glucose@24 ~ RARRES2@24	0.244563	2.32477
1106	TNFRSF1B	Glucose	24	24	0.215206	-0.242732	0.673144	0.357002	0.952275	Basic	Glucose@24 ~ TNFRSF1B@24	0.233642	0.921093
1107	IDUA	Glucose	24	24	0.0612198	-0.385848	0.508288	0.788396	0.973012	Basic	Glucose@24 ~ IDUA@24	0.228096	0.268395
1108	ADAMTS13	Glucose	24	24	-0.0716612	-0.511211	0.367888	0.749313	0.970309	Basic	Glucose@24 ~ ADAMTS13@24	0.22426	-0.319545
1109	F7	Glucose	24	24	-0.199823	-0.633412	0.233766	0.366376	0.952275	Basic	Glucose@24 ~ F7@24	0.221219	-0.903281
1110	GNLY	Glucose	24	24	0.534308	-0.0812241	1.14984	0.0888752	0.952275	Basic	Glucose@24 ~ GNLY@24	0.314047	1.70136
1111	PIGR	Glucose	24	24	0.0806103	-0.356401	0.517622	0.717698	0.966182	Basic	Glucose@24 ~ PIGR@24	0.222965	0.361538
1112	WFIKKN2	Glucose	24	24	-0.118005	-0.580777	0.344767	0.617222	0.966182	Basic	Glucose@24 ~ WFIKKN2@24	0.236108	-0.499792
1113	FCER2	Glucose	24	24	0.334203	-0.149741	0.818147	0.175882	0.952275	Basic	Glucose@24 ~ FCER2@24	0.24691	1.35354
1114	CD48	Glucose	24	24	0.251684	-0.223479	0.726847	0.29919	0.952275	Basic	Glucose@24 ~ CD48@24	0.24243	1.03817
1115	CD5L	Glucose	24	24	0.132133	-0.313193	0.577459	0.560867	0.966182	Basic	Glucose@24 ~ CD5L@24	0.227207	0.581553
1116	CNTN4	Glucose	24	24	0.22642	-0.252808	0.705648	0.354425	0.952275	Basic	Glucose@24 ~ CNTN4@24	0.244504	0.926038
1117	FCGR3B	Glucose	24	24	0.131742	-0.316406	0.57989	0.564494	0.966182	Basic	Glucose@24 ~ FCGR3B@24	0.228647	0.576181
1118	SERPIND1	Glucose	24	24	0.0859638	-0.363368	0.535296	0.707678	0.966182	Basic	Glucose@24 ~ SERPIND1@24	0.229251	0.374977
1119	LY9	Glucose	24	24	0.315775	-0.174915	0.806465	0.207192	0.952275	Basic	Glucose@24 ~ LY9@24	0.250352	1.26132
1120	THBS2	Glucose	24	24	0.0936012	-0.345013	0.532216	0.675751	0.966182	Basic	Glucose@24 ~ THBS2@24	0.223783	0.418268
1121	ACY1	Glucose	24	24	-0.361445	-0.912915	0.190025	0.198924	0.952275	Basic	Glucose@24 ~ ACY1@24	0.281362	-1.28463
1122	BMP1	Glucose	24	24	-0.360581	-0.909569	0.188407	0.197973	0.952275	Basic	Glucose@24 ~ BMP1@24	0.280096	-1.28735
1123	TPSB2	Glucose	24	24	0.02101	-0.413843	0.455863	0.924555	0.983663	Basic	Glucose@24 ~ TPSB2@24	0.221864	0.0946977
1124	GZMA	Glucose	24	24	0.498542	-0.0713437	1.06843	0.0864135	0.952275	Basic	Glucose@24 ~ GZMA@24	0.290758	1.71463
1125	INSR	Glucose	24	24	0.0647359	-0.390311	0.519783	0.780373	0.973012	Basic	Glucose@24 ~ INSR@24	0.232167	0.278833
1126	SELE	Glucose	24	24	0.203193	-0.34006	0.746446	0.463498	0.95847	Basic	Glucose@24 ~ SELE@24	0.27717	0.733099
1127	MPL	Glucose	24	24	-0.0460039	-0.484526	0.392519	0.83709	0.973012	Basic	Glucose@24 ~ MPL@24	0.223736	-0.205617
1128	B2M	Glucose	24	24	0.181924	-0.248796	0.612644	0.407755	0.952275	Basic	Glucose@24 ~ B2M@24	0.219755	0.827849
1129	LTA|LTB	Glucose	24	24	-0.00289349	-0.771502	0.765715	0.994113	0.998464	Basic	Glucose@24 ~ LTA|LTB@24	0.392147	-0.00737859
1130	CCL22	Glucose	24	24	-0.035987	-0.478992	0.407018	0.873497	0.982057	Basic	Glucose@24 ~ CCL22@24	0.226023	-0.159218
1131	CCL17	Glucose	24	24	-0.191435	-0.63308	0.25021	0.395557	0.952275	Basic	Glucose@24 ~ CCL17@24	0.225329	-0.84958
1132	ADIPOQ	Glucose	24	24	-0.394113	-1.15861	0.370381	0.312293	0.952275	Basic	Glucose@24 ~ ADIPOQ@24	0.390048	-1.01042
1133	CHIT1	Glucose	24	24	0.471694	0.0277697	0.915618	0.0372866	0.943706	Basic	Glucose@24 ~ CHIT1@24	0.226492	2.08261
1134	HGFAC	Glucose	24	24	-0.076842	-0.513309	0.359625	0.730043	0.966579	Basic	Glucose@24 ~ HGFAC@24	0.222687	-0.345067
1135	ESM1	Glucose	24	24	0.383943	-0.0552401	0.823126	0.0866248	0.952275	Basic	Glucose@24 ~ ESM1@24	0.224073	1.71347
1136	CXCL10	Glucose	24	24	0.158301	-0.274408	0.59101	0.473349	0.960068	Basic	Glucose@24 ~ CXCL10@24	0.22077	0.71704
1137	PAPPA	Glucose	24	24	-0.30983	-0.845177	0.225517	0.25665	0.952275	Basic	Glucose@24 ~ PAPPA@24	0.273136	-1.13434
1138	SERPINA3	Glucose	24	24	0.0380639	-0.422611	0.498738	0.871347	0.982057	Basic	Glucose@24 ~ SERPINA3@24	0.235038	0.161948
1139	MMP2	Glucose	24	24	0.165875	-0.410116	0.741866	0.57245	0.966182	Basic	Glucose@24 ~ MMP2@24	0.293873	0.564445
1140	CRP	Glucose	24	24	0.184299	-0.331169	0.699767	0.483445	0.960068	Basic	Glucose@24 ~ CRP@24	0.262994	0.700773
1141	MST1	Glucose	24	24	-0.17623	-0.607103	0.254643	0.422752	0.952275	Basic	Glucose@24 ~ MST1@24	0.219833	-0.801654
1142	ENPP7	Glucose	24	24	0.368624	-0.0597183	0.796966	0.0916531	0.952275	Basic	Glucose@24 ~ ENPP7@24	0.218542	1.68674
1143	C4A|C4B	Glucose	24	24	-0.37527	-0.804869	0.0543287	0.0868724	0.952275	Basic	Glucose@24 ~ C4A|C4B@24	0.219183	-1.71213
1144	MMP12	Glucose	24	24	0.272835	-0.166038	0.711708	0.223044	0.952275	Basic	Glucose@24 ~ MMP12@24	0.223915	1.21848
1145	NCAM1	Glucose	24	24	-0.2314	-0.747737	0.284937	0.379733	0.952275	Basic	Glucose@24 ~ NCAM1@24	0.263437	-0.878388
1146	SLITRK5	Glucose	24	24	-0.0805999	-0.615168	0.453969	0.767596	0.972606	Basic	Glucose@24 ~ SLITRK5@24	0.272739	-0.29552
1147	AFM	Glucose	24	24	0.223552	-0.406549	0.853653	0.486814	0.960068	Basic	Glucose@24 ~ AFM@24	0.32148	0.695384
1148	SELL	Glucose	24	24	-0.196332	-0.636891	0.244227	0.382413	0.952275	Basic	Glucose@24 ~ SELL@24	0.224775	-0.87346
1149	LYZ	Glucose	24	24	0.0962059	-0.337499	0.529911	0.663727	0.966182	Basic	Glucose@24 ~ LYZ@24	0.221278	0.434774
1150	MMP1	Glucose	24	24	0.0622476	-0.374193	0.498689	0.779826	0.973012	Basic	Glucose@24 ~ MMP1@24	0.222674	0.279546
1151	SHBG	Glucose	24	24	0.0466137	-0.565008	0.658236	0.881255	0.982057	Basic	Glucose@24 ~ SHBG@24	0.312052	0.149378
1152	STC1	Glucose	24	24	0.29019	-0.362802	0.943182	0.38374	0.952275	Basic	Glucose@24 ~ STC1@24	0.333159	0.871026
1153	GP1BA	Glucose	24	24	0.00322875	-0.432756	0.439213	0.988419	0.998018	Basic	Glucose@24 ~ GP1BA@24	0.222441	0.0145151
1154	LGALS3BP	Glucose	24	24	-0.230416	-0.671516	0.210684	0.30591	0.952275	Basic	Glucose@24 ~ LGALS3BP@24	0.225051	-1.02384
1155	CD163	Glucose	24	24	0.205991	-0.246395	0.658377	0.37214	0.952275	Basic	Glucose@24 ~ CD163@24	0.230809	0.892474
1156	FAP	Glucose	24	24	0.205894	-0.282826	0.694614	0.408954	0.952275	Basic	Glucose@24 ~ FAP@24	0.249347	0.825733
1157	PRSS2	Glucose	24	24	0.0451896	-0.404705	0.495084	0.843928	0.973012	Basic	Glucose@24 ~ PRSS2@24	0.229538	0.196872
1158	NOTCH1	Glucose	24	24	-0.0904207	-0.61445	0.433609	0.735216	0.966579	Basic	Glucose@24 ~ NOTCH1@24	0.267362	-0.338196
1159	ICAM5	Glucose	24	24	-0.0747378	-0.514683	0.365208	0.739162	0.966955	Basic	Glucose@24 ~ ICAM5@24	0.224462	-0.332964
1160	S100A9	Glucose	24	24	1.13994	-0.0547055	2.33459	0.06145	0.952275	Basic	Glucose@24 ~ S100A9@24	0.609513	1.87025
1161	OMD	Glucose	24	24	-0.21945	-0.691216	0.252316	0.361913	0.952275	Basic	Glucose@24 ~ OMD@24	0.240697	-0.911727
1162	SEMA3E	Glucose	24	24	-0.0264689	-0.461683	0.408745	0.905114	0.982188	Basic	Glucose@24 ~ SEMA3E@24	0.222048	-0.119204
1163	SPOCK2	Glucose	24	24	-0.249844	-0.769965	0.270277	0.346448	0.952275	Basic	Glucose@24 ~ SPOCK2@24	0.265368	-0.9415
1164	CRTAM_Olink	Glucose	24	24	0.120328	-0.341423	0.582079	0.60952	0.966182	Basic	Glucose@24 ~ CRTAM_Olink@24	0.235587	0.510758
1165	EZR_Olink	Glucose	24	24	0.349501	-0.341346	1.04035	0.321408	0.952275	Basic	Glucose@24 ~ EZR_Olink@24	0.352473	0.991568
1166	FCRL2_Olink	Glucose	24	24	-0.241631	-0.7903	0.307038	0.388041	0.952275	Basic	Glucose@24 ~ FCRL2_Olink@24	0.279933	-0.863174
1167	CSF3_Olink	Glucose	24	24	0.417299	-0.0458568	0.880455	0.0774065	0.952275	Basic	Glucose@24 ~ CSF3_Olink@24	0.236304	1.76594
1168	MSTN_Olink	Glucose	24	24	-0.0477245	-0.527197	0.431748	0.845323	0.973012	Basic	Glucose@24 ~ MSTN_Olink@24	0.244629	-0.195089
1169	GZMA_Olink	Glucose	24	24	0.311051	-0.361415	0.983517	0.364617	0.952275	Basic	Glucose@24 ~ GZMA_Olink@24	0.343095	0.906603
1170	ASAH2_Olink	Glucose	24	24	0.139056	-0.299874	0.577986	0.534637	0.966182	Basic	Glucose@24 ~ ASAH2_Olink@24	0.223944	0.620941
1171	MME_Olink	Glucose	24	24	0.0911179	-0.371938	0.554174	0.699734	0.966182	Basic	Glucose@24 ~ MME_Olink@24	0.236253	0.385679
1172	NMNAT1_Olink	Glucose	24	24	0.329367	-0.126796	0.78553	0.157012	0.952275	Basic	Glucose@24 ~ NMNAT1_Olink@24	0.232736	1.4152
1173	NTRK3_Olink	Glucose	24	24	-0.353347	-0.784921	0.0782274	0.108553	0.952275	Basic	Glucose@24 ~ NTRK3_Olink@24	0.220191	-1.60473
1174	SIGLEC1_Olink	Glucose	24	24	0.186574	-0.266374	0.639522	0.419467	0.952275	Basic	Glucose@24 ~ SIGLEC1_Olink@24	0.231096	0.807344
1175	ACVRL1_Olink	Glucose	24	24	-0.0343453	-0.477535	0.408844	0.879272	0.982057	Basic	Glucose@24 ~ ACVRL1_Olink@24	0.226117	-0.151892
1176	SMPD1_Olink	Glucose	24	24	-0.0641778	-0.49517	0.366814	0.770396	0.973012	Basic	Glucose@24 ~ SMPD1_Olink@24	0.219894	-0.291858
1177	CCL11_Olink	Glucose	24	24	-0.0170605	-0.478323	0.444202	0.942209	0.989292	Basic	Glucose@24 ~ CCL11_Olink@24	0.235338	-0.0724936
1178	CD6_Olink	Glucose	24	24	0.728803	-0.0760788	1.53368	0.0759413	0.952275	Basic	Glucose@24 ~ CD6_Olink@24	0.410654	1.77474
1179	CXCL10_Olink	Glucose	24	24	0.0763225	-0.377112	0.529757	0.741469	0.968234	Basic	Glucose@24 ~ CXCL10_Olink@24	0.231344	0.329909
1180	CXCL11_Olink	Glucose	24	24	0.260899	-0.17694	0.698738	0.242837	0.952275	Basic	Glucose@24 ~ CXCL11_Olink@24	0.223387	1.16792
1181	CXCL9_Olink	Glucose	24	24	-0.0565134	-0.517494	0.404467	0.81011	0.973012	Basic	Glucose@24 ~ CXCL9_Olink@24	0.235194	-0.240284
1182	S100A12_Olink	Glucose	24	24	0.298488	-0.371775	0.968751	0.382747	0.952275	Basic	Glucose@24 ~ S100A12_Olink@24	0.341971	0.872846
1183	FGF21_Olink	Glucose	24	24	-0.0835202	-0.56608	0.39904	0.734435	0.966579	Basic	Glucose@24 ~ FGF21_Olink@24	0.246204	-0.339232
1184	HGF_Olink	Glucose	24	24	0.0720014	-0.418916	0.562919	0.773755	0.973012	Basic	Glucose@24 ~ HGF_Olink@24	0.250468	0.287467
1185	MMP1_Olink	Glucose	24	24	-0.238437	-0.735807	0.258933	0.347415	0.952275	Basic	Glucose@24 ~ MMP1_Olink@24	0.25376	-0.939616
1186	OSM_Olink	Glucose	24	24	0.274885	-0.306612	0.856382	0.354172	0.952275	Basic	Glucose@24 ~ OSM_Olink@24	0.296682	0.926531
1187	TGFA_Olink	Glucose	24	24	0.375842	-0.266254	1.01794	0.251274	0.952275	Basic	Glucose@24 ~ TGFA_Olink@24	0.3276	1.14726
1188	VEGFA_Olink	Glucose	24	24	0.140555	-0.320674	0.601784	0.550314	0.966182	Basic	Glucose@24 ~ VEGFA_Olink@24	0.235321	0.597291
1189	CCL21	Lactate	24	24	0.135654	-0.42157	0.692878	0.633252	0.966182	Basic	Lactate@24 ~ CCL21@24	0.284298	0.477154
1190	MMP9	Lactate	24	24	-0.0189532	-0.549609	0.511703	0.94419	0.989292	Basic	Lactate@24 ~ MMP9@24	0.270743	-0.0700044
1191	MPO	Lactate	24	24	-0.354441	-1.15993	0.451048	0.388434	0.952275	Basic	Lactate@24 ~ MPO@24	0.410964	-0.862462
1192	NTRK3	Lactate	24	24	0.238045	-0.234158	0.710248	0.323121	0.952275	Basic	Lactate@24 ~ NTRK3@24	0.24092	0.988067
1193	TNFRSF17	Lactate	24	24	-0.246508	-0.674251	0.181235	0.258666	0.952275	Basic	Lactate@24 ~ TNFRSF17@24	0.218236	-1.12955
1194	MIA	Lactate	24	24	0.176461	-0.254088	0.60701	0.421797	0.952275	Basic	Lactate@24 ~ MIA@24	0.219668	0.803308
1195	CCL25	Lactate	24	24	0.0169733	-0.441829	0.475776	0.942196	0.989292	Basic	Lactate@24 ~ CCL25@24	0.234083	0.0725098
1196	IGFBP1	Lactate	24	24	0.263225	-0.215325	0.741775	0.280992	0.952275	Basic	Lactate@24 ~ IGFBP1@24	0.244158	1.07809
1197	LTF	Lactate	24	24	-0.276933	-0.795545	0.241679	0.295275	0.952275	Basic	Lactate@24 ~ LTF@24	0.264598	-1.04662
1198	BCAM	Lactate	24	24	-0.10875	-0.532302	0.314802	0.614794	0.966182	Basic	Lactate@24 ~ BCAM@24	0.216098	-0.503244
1199	EDA	Lactate	24	24	0.154714	-0.285716	0.595144	0.491131	0.960068	Basic	Lactate@24 ~ EDA@24	0.224709	0.688508
1200	C5	Lactate	24	24	-0.191255	-0.624374	0.241864	0.386772	0.952275	Basic	Lactate@24 ~ C5@24	0.220979	-0.865489
1201	GHR	Lactate	24	24	-0.233527	-0.758078	0.291024	0.382891	0.952275	Basic	Lactate@24 ~ GHR@24	0.267628	-0.872581
1202	IGFBP4	Lactate	24	24	0.0274184	-0.418464	0.473301	0.904067	0.982188	Basic	Lactate@24 ~ IGFBP4@24	0.227491	0.120525
1203	CLEC11A	Lactate	24	24	-0.00430093	-0.419207	0.410606	0.98379	0.998018	Basic	Lactate@24 ~ CLEC11A@24	0.211687	-0.0203174
1204	VCAM1	Lactate	24	24	0.0604021	-0.368466	0.48927	0.782511	0.973012	Basic	Lactate@24 ~ VCAM1@24	0.21881	0.276048
1205	LGALS4	Lactate	24	24	0.0884191	-0.337263	0.514102	0.683924	0.966182	Basic	Lactate@24 ~ LGALS4@24	0.217185	0.407114
1206	CD209	Lactate	24	24	0.125734	-0.343782	0.59525	0.599669	0.966182	Basic	Lactate@24 ~ CD209@24	0.239549	0.524878
1207	IL19	Lactate	24	24	-0.0893567	-0.568592	0.389879	0.714772	0.966182	Basic	Lactate@24 ~ IL19@24	0.244508	-0.365455
1208	CXCL11	Lactate	24	24	0.197046	-0.248078	0.64217	0.385588	0.952275	Basic	Lactate@24 ~ CXCL11@24	0.227104	0.867647
1209	MRC2	Lactate	24	24	0.130517	-0.577431	0.838465	0.717842	0.966182	Basic	Lactate@24 ~ MRC2@24	0.361198	0.361345
1210	CCL18	Lactate	24	24	0.337954	-0.100588	0.776496	0.130932	0.952275	Basic	Lactate@24 ~ CCL18@24	0.223746	1.51044
1211	RETN	Lactate	24	24	0.12966	-0.572804	0.832124	0.71752	0.966182	Basic	Lactate@24 ~ RETN@24	0.3584	0.361775
1212	C9	Lactate	24	24	-0.498048	-1.2384	0.242303	0.187327	0.952275	Basic	Lactate@24 ~ C9@24	0.37773	-1.31853
1213	RARRES2	Lactate	24	24	0.547338	0.0840038	1.01067	0.0205937	0.802951	Basic	Lactate@24 ~ RARRES2@24	0.236395	2.31535
1214	TNFRSF1B	Lactate	24	24	0.204939	-0.238456	0.648334	0.364977	0.952275	Basic	Lactate@24 ~ TNFRSF1B@24	0.226222	0.90592
1215	IDUA	Lactate	24	24	0.0493349	-0.383206	0.481876	0.823104	0.973012	Basic	Lactate@24 ~ IDUA@24	0.220684	0.223554
1216	ADAMTS13	Lactate	24	24	-0.110801	-0.53589	0.314288	0.609434	0.966182	Basic	Lactate@24 ~ ADAMTS13@24	0.216882	-0.510881
1217	F7	Lactate	24	24	-0.221823	-0.641214	0.197568	0.299886	0.952275	Basic	Lactate@24 ~ F7@24	0.213975	-1.03668
1218	GNLY	Lactate	24	24	0.511889	-0.0832532	1.10703	0.09183	0.952275	Basic	Lactate@24 ~ GNLY@24	0.303644	1.68582
1219	PIGR	Lactate	24	24	0.0974631	-0.325264	0.52019	0.651345	0.966182	Basic	Lactate@24 ~ PIGR@24	0.215677	0.451894
1220	WFIKKN2	Lactate	24	24	-0.144633	-0.592226	0.30296	0.526508	0.966182	Basic	Lactate@24 ~ WFIKKN2@24	0.228364	-0.633344
1221	FCER2	Lactate	24	24	0.305786	-0.162515	0.774087	0.200609	0.952275	Basic	Lactate@24 ~ FCER2@24	0.238929	1.27982
1222	CD48	Lactate	24	24	0.211285	-0.249088	0.671658	0.36837	0.952275	Basic	Lactate@24 ~ CD48@24	0.234884	0.899529
1223	CD5L	Lactate	24	24	0.0938108	-0.337513	0.525134	0.669895	0.966182	Basic	Lactate@24 ~ CD5L@24	0.220063	0.426291
1224	CNTN4	Lactate	24	24	0.185939	-0.27774	0.649618	0.431882	0.952275	Basic	Lactate@24 ~ CNTN4@24	0.236571	0.785975
1225	FCGR3B	Lactate	24	24	0.119575	-0.314306	0.553456	0.589084	0.966182	Basic	Lactate@24 ~ FCGR3B@24	0.221368	0.540164
1226	SERPIND1	Lactate	24	24	0.117182	-0.31747	0.551834	0.59721	0.966182	Basic	Lactate@24 ~ SERPIND1@24	0.221761	0.528416
1227	LY9	Lactate	24	24	0.288991	-0.186138	0.76412	0.233205	0.952275	Basic	Lactate@24 ~ LY9@24	0.242413	1.19214
1228	THBS2	Lactate	24	24	0.0524702	-0.372003	0.476943	0.808563	0.973012	Basic	Lactate@24 ~ THBS2@24	0.216568	0.24228
1229	ACY1	Lactate	24	24	-0.415255	-0.94871	0.1182	0.127081	0.952275	Basic	Lactate@24 ~ ACY1@24	0.272171	-1.52571
1230	BMP1	Lactate	24	24	-0.290026	-0.821639	0.241587	0.284937	0.952275	Basic	Lactate@24 ~ BMP1@24	0.271231	-1.0693
1231	TPSB2	Lactate	24	24	0.0137406	-0.406983	0.434464	0.94896	0.989292	Basic	Lactate@24 ~ TPSB2@24	0.214655	0.0640125
1232	GZMA	Lactate	24	24	0.455237	-0.0976065	1.00808	0.106536	0.952275	Basic	Lactate@24 ~ GZMA@24	0.282063	1.61396
1233	INSR	Lactate	24	24	0.102846	-0.337358	0.54305	0.647009	0.966182	Basic	Lactate@24 ~ INSR@24	0.224594	0.45792
1234	SELE	Lactate	24	24	0.129508	-0.396103	0.655119	0.629143	0.966182	Basic	Lactate@24 ~ SELE@24	0.268169	0.482934
1235	MPL	Lactate	24	24	-0.0554417	-0.479741	0.368857	0.797869	0.973012	Basic	Lactate@24 ~ MPL@24	0.216479	-0.256107
1236	B2M	Lactate	24	24	0.190346	-0.226248	0.60694	0.370495	0.952275	Basic	Lactate@24 ~ B2M@24	0.212548	0.895544
1237	LTA|LTB	Lactate	24	24	-0.060088	-0.803506	0.68333	0.874126	0.982057	Basic	Lactate@24 ~ LTA|LTB@24	0.379295	-0.15842
1238	CCL22	Lactate	24	24	-0.0530468	-0.48173	0.375637	0.808364	0.973012	Basic	Lactate@24 ~ CCL22@24	0.218716	-0.242537
1239	CCL17	Lactate	24	24	-0.211392	-0.638727	0.215943	0.332264	0.952275	Basic	Lactate@24 ~ CCL17@24	0.218028	-0.969564
1240	ADIPOQ	Lactate	24	24	-0.343444	-1.08323	0.396338	0.36286	0.952275	Basic	Lactate@24 ~ ADIPOQ@24	0.37744	-0.90993
1241	CHIT1	Lactate	24	24	0.443308	0.0139661	0.87265	0.0429951	0.952275	Basic	Lactate@24 ~ CHIT1@24	0.219052	2.02376
1242	HGFAC	Lactate	24	24	-0.103102	-0.525164	0.31896	0.632088	0.966182	Basic	Lactate@24 ~ HGFAC@24	0.215338	-0.478791
1243	ESM1	Lactate	24	24	0.354906	-0.0702141	0.780026	0.101782	0.952275	Basic	Lactate@24 ~ ESM1@24	0.216898	1.63628
1244	CXCL10	Lactate	24	24	0.120538	-0.298628	0.539704	0.573007	0.966182	Basic	Lactate@24 ~ CXCL10@24	0.21386	0.56363
1245	PAPPA	Lactate	24	24	-0.265219	-0.783274	0.252836	0.315657	0.952275	Basic	Lactate@24 ~ PAPPA@24	0.264314	-1.00342
1246	SERPINA3	Lactate	24	24	0.0627729	-0.382929	0.508475	0.782511	0.973012	Basic	Lactate@24 ~ SERPINA3@24	0.227399	0.276047
1247	MMP2	Lactate	24	24	0.12333	-0.433953	0.680613	0.664463	0.966182	Basic	Lactate@24 ~ MMP2@24	0.284328	0.43376
1248	CRP	Lactate	24	24	0.188747	-0.309865	0.687359	0.458119	0.954799	Basic	Lactate@24 ~ CRP@24	0.254394	0.741948
1249	MST1	Lactate	24	24	-0.208401	-0.625107	0.208305	0.326974	0.952275	Basic	Lactate@24 ~ MST1@24	0.212605	-0.980226
1250	ENPP7	Lactate	24	24	0.379737	-0.034462	0.793936	0.072347	0.952275	Basic	Lactate@24 ~ ENPP7@24	0.211326	1.79693
1251	C4A|C4B	Lactate	24	24	-0.291991	-0.707934	0.123952	0.168847	0.952275	Basic	Lactate@24 ~ C4A|C4B@24	0.212216	-1.37591
1252	MMP12	Lactate	24	24	0.288586	-0.135544	0.712716	0.182329	0.952275	Basic	Lactate@24 ~ MMP12@24	0.216393	1.33362
1253	NCAM1	Lactate	24	24	-0.255198	-0.754724	0.244328	0.31667	0.952275	Basic	Lactate@24 ~ NCAM1@24	0.25486	-1.00133
1254	SLITRK5	Lactate	24	24	-0.122079	-0.639149	0.394991	0.643544	0.966182	Basic	Lactate@24 ~ SLITRK5@24	0.263811	-0.462752
1255	AFM	Lactate	24	24	0.184051	-0.42568	0.793782	0.554092	0.966182	Basic	Lactate@24 ~ AFM@24	0.311087	0.591638
1256	SELL	Lactate	24	24	-0.206256	-0.632203	0.219691	0.342576	0.952275	Basic	Lactate@24 ~ SELL@24	0.21732	-0.949089
1257	LYZ	Lactate	24	24	0.128077	-0.291341	0.547495	0.549493	0.966182	Basic	Lactate@24 ~ LYZ@24	0.213989	0.598521
1258	MMP1	Lactate	24	24	0.0810987	-0.341068	0.503265	0.706532	0.966182	Basic	Lactate@24 ~ MMP1@24	0.215391	0.376519
1259	SHBG	Lactate	24	24	0.0361703	-0.555563	0.627904	0.904636	0.982188	Basic	Lactate@24 ~ SHBG@24	0.301905	0.119807
1260	STC1	Lactate	24	24	0.256313	-0.375573	0.888199	0.426592	0.952275	Basic	Lactate@24 ~ STC1@24	0.322391	0.795038
1261	GP1BA	Lactate	24	24	-0.00340293	-0.425228	0.418422	0.987385	0.998018	Basic	Lactate@24 ~ GP1BA@24	0.215217	-0.0158116
1262	LGALS3BP	Lactate	24	24	-0.208612	-0.635398	0.218174	0.33804	0.952275	Basic	Lactate@24 ~ LGALS3BP@24	0.217748	-0.958043
1263	CD163	Lactate	24	24	0.168833	-0.26967	0.607336	0.450464	0.95258	Basic	Lactate@24 ~ CD163@24	0.223726	0.754642
1264	FAP	Lactate	24	24	0.193049	-0.279779	0.665877	0.423571	0.952275	Basic	Lactate@24 ~ FAP@24	0.241239	0.80024
1265	PRSS2	Lactate	24	24	0.0509124	-0.384353	0.486177	0.818667	0.973012	Basic	Lactate@24 ~ PRSS2@24	0.222074	0.229259
1266	NOTCH1	Lactate	24	24	-0.0735395	-0.58057	0.433491	0.776197	0.973012	Basic	Lactate@24 ~ NOTCH1@24	0.258689	-0.284278
1267	ICAM5	Lactate	24	24	-0.0572253	-0.482853	0.368402	0.792149	0.973012	Basic	Lactate@24 ~ ICAM5@24	0.217157	-0.26352
1268	S100A9	Lactate	24	24	1.09492	-0.0607058	2.25055	0.0633064	0.952275	Basic	Lactate@24 ~ S100A9@24	0.589605	1.85704
1269	OMD	Lactate	24	24	-0.212782	-0.669029	0.243465	0.360667	0.952275	Basic	Lactate@24 ~ OMD@24	0.232779	-0.914094
1270	SEMA3E	Lactate	24	24	-0.046457	-0.467512	0.374598	0.828788	0.973012	Basic	Lactate@24 ~ SEMA3E@24	0.214824	-0.216256
1271	SPOCK2	Lactate	24	24	-0.226309	-0.729563	0.276945	0.378105	0.952275	Basic	Lactate@24 ~ SPOCK2@24	0.256762	-0.881396
1272	CRTAM_Olink	Lactate	24	24	0.104849	-0.342162	0.55186	0.645712	0.966182	Basic	Lactate@24 ~ CRTAM_Olink@24	0.228067	0.459729
1273	EZR_Olink	Lactate	24	24	0.378795	-0.288948	1.04654	0.266196	0.952275	Basic	Lactate@24 ~ EZR_Olink@24	0.340685	1.11186
1274	FCRL2_Olink	Lactate	24	24	-0.203942	-0.734792	0.326908	0.451454	0.95258	Basic	Lactate@24 ~ FCRL2_Olink@24	0.270842	-0.752993
1275	CSF3_Olink	Lactate	24	24	0.419116	-0.0287577	0.86699	0.0666316	0.952275	Basic	Lactate@24 ~ CSF3_Olink@24	0.228507	1.83415
1276	MSTN_Olink	Lactate	24	24	-0.0456659	-0.509545	0.418213	0.846998	0.973012	Basic	Lactate@24 ~ MSTN_Olink@24	0.236673	-0.192949
1277	GZMA_Olink	Lactate	24	24	0.320315	-0.329793	0.970423	0.334188	0.952275	Basic	Lactate@24 ~ GZMA_Olink@24	0.331688	0.965712
1278	ASAH2_Olink	Lactate	24	24	0.0933489	-0.331405	0.518102	0.666647	0.966182	Basic	Lactate@24 ~ ASAH2_Olink@24	0.216711	0.430753
1279	MME_Olink	Lactate	24	24	0.0714554	-0.376593	0.519504	0.754597	0.970876	Basic	Lactate@24 ~ MME_Olink@24	0.228596	0.312584
1280	NMNAT1_Olink	Lactate	24	24	0.346587	-0.0943366	0.787511	0.123401	0.952275	Basic	Lactate@24 ~ NMNAT1_Olink@24	0.224961	1.54065
1281	NTRK3_Olink	Lactate	24	24	-0.321116	-0.738518	0.0962856	0.131588	0.952275	Basic	Lactate@24 ~ NTRK3_Olink@24	0.21296	-1.50787
1282	SIGLEC1_Olink	Lactate	24	24	0.161806	-0.276673	0.600285	0.469512	0.960068	Basic	Lactate@24 ~ SIGLEC1_Olink@24	0.223714	0.723272
1283	ACVRL1_Olink	Lactate	24	24	-0.0345668	-0.46337	0.394236	0.874457	0.982057	Basic	Lactate@24 ~ ACVRL1_Olink@24	0.218777	-0.158
1284	SMPD1_Olink	Lactate	24	24	-0.0854315	-0.502416	0.331553	0.688005	0.966182	Basic	Lactate@24 ~ SMPD1_Olink@24	0.212747	-0.401564
1285	CCL11_Olink	Lactate	24	24	-0.0144602	-0.460715	0.431795	0.94936	0.989292	Basic	Lactate@24 ~ CCL11_Olink@24	0.227681	-0.0635108
1286	CD6_Olink	Lactate	24	24	0.730489	-0.047827	1.5088	0.0658328	0.952275	Basic	Lactate@24 ~ CD6_Olink@24	0.3971	1.83956
1287	CXCL10_Olink	Lactate	24	24	0.0326226	-0.406374	0.471619	0.884197	0.982057	Basic	Lactate@24 ~ CXCL10_Olink@24	0.223978	0.145651
1288	CXCL11_Olink	Lactate	24	24	0.273339	-0.150327	0.697005	0.206034	0.952275	Basic	Lactate@24 ~ CXCL11_Olink@24	0.216156	1.26455
1289	CXCL9_Olink	Lactate	24	24	-0.092603	-0.538832	0.353626	0.684195	0.966182	Basic	Lactate@24 ~ CXCL9_Olink@24	0.227668	-0.406746
1290	S100A12_Olink	Lactate	24	24	0.295199	-0.353106	0.943504	0.372145	0.952275	Basic	Lactate@24 ~ S100A12_Olink@24	0.330768	0.892465
1291	FGF21_Olink	Lactate	24	24	-0.0962887	-0.563235	0.370658	0.686088	0.966182	Basic	Lactate@24 ~ FGF21_Olink@24	0.238238	-0.40417
1292	HGF_Olink	Lactate	24	24	0.0407749	-0.434251	0.5158	0.866393	0.982057	Basic	Lactate@24 ~ HGF_Olink@24	0.24236	0.168241
1293	MMP1_Olink	Lactate	24	24	-0.282537	-0.763564	0.19849	0.249638	0.952275	Basic	Lactate@24 ~ MMP1_Olink@24	0.245422	-1.15123
1294	OSM_Olink	Lactate	24	24	0.275738	-0.286694	0.83817	0.336597	0.952275	Basic	Lactate@24 ~ OSM_Olink@24	0.286955	0.96091
1295	TGFA_Olink	Lactate	24	24	0.36351	-0.257557	0.984577	0.251305	0.952275	Basic	Lactate@24 ~ TGFA_Olink@24	0.316871	1.14719
1296	VEGFA_Olink	Lactate	24	24	0.125833	-0.320381	0.572047	0.580452	0.966182	Basic	Lactate@24 ~ VEGFA_Olink@24	0.22766	0.552723
1297	CCL21	Acetate	24	24	0.116977	-0.43405	0.668004	0.677346	0.966182	Basic	Acetate@24 ~ CCL21@24	0.281136	0.416087
1298	MMP9	Acetate	24	24	-0.0379559	-0.56263	0.486718	0.887246	0.982057	Basic	Acetate@24 ~ MMP9@24	0.267691	-0.14179
1299	MPO	Acetate	24	24	-0.336197	-1.13261	0.460214	0.408013	0.952275	Basic	Acetate@24 ~ MPO@24	0.406332	-0.827395
1300	NTRK3	Acetate	24	24	0.223599	-0.243067	0.690265	0.34767	0.952275	Basic	Acetate@24 ~ NTRK3@24	0.238095	0.939117
1301	TNFRSF17	Acetate	24	24	-0.248062	-0.671312	0.175188	0.250666	0.952275	Basic	Acetate@24 ~ TNFRSF17@24	0.215944	-1.14873
1302	MIA	Acetate	24	24	0.19026	-0.23544	0.61596	0.381036	0.952275	Basic	Acetate@24 ~ MIA@24	0.217194	0.875991
1303	CCL25	Acetate	24	24	-0.00541998	-0.459107	0.448267	0.981319	0.998018	Basic	Acetate@24 ~ CCL25@24	0.231473	-0.0234152
1304	IGFBP1	Acetate	24	24	0.265856	-0.207217	0.738929	0.270691	0.952275	Basic	Acetate@24 ~ IGFBP1@24	0.241364	1.10147
1305	LTF	Acetate	24	24	-0.246561	-0.759807	0.266685	0.346409	0.952275	Basic	Acetate@24 ~ LTF@24	0.26186	-0.941576
1306	BCAM	Acetate	24	24	-0.088678	-0.507493	0.330137	0.67814	0.966182	Basic	Acetate@24 ~ BCAM@24	0.213681	-0.415002
1307	EDA	Acetate	24	24	0.160336	-0.275319	0.595991	0.470695	0.960068	Basic	Acetate@24 ~ EDA@24	0.222273	0.721347
1308	C5	Acetate	24	24	-0.193986	-0.622164	0.234192	0.374552	0.952275	Basic	Acetate@24 ~ C5@24	0.218458	-0.887978
1309	GHR	Acetate	24	24	-0.240103	-0.758668	0.278462	0.364139	0.952275	Basic	Acetate@24 ~ GHR@24	0.264574	-0.907508
1310	IGFBP4	Acetate	24	24	0.0243693	-0.41657	0.465309	0.91374	0.983136	Basic	Acetate@24 ~ IGFBP4@24	0.224969	0.108323
1311	CLEC11A	Acetate	24	24	-0.0178787	-0.428115	0.392357	0.931928	0.98561	Basic	Acetate@24 ~ CLEC11A@24	0.209304	-0.0854198
1312	VCAM1	Acetate	24	24	0.0821679	-0.341402	0.505738	0.703784	0.966182	Basic	Acetate@24 ~ VCAM1@24	0.216107	0.380219
1313	LGALS4	Acetate	24	24	0.0846111	-0.336367	0.50559	0.693629	0.966182	Basic	Acetate@24 ~ LGALS4@24	0.214785	0.393934
1314	CD209	Acetate	24	24	0.127047	-0.337199	0.591293	0.591696	0.966182	Basic	Acetate@24 ~ CD209@24	0.23686	0.53638
1315	IL19	Acetate	24	24	-0.119355	-0.593154	0.354444	0.621485	0.966182	Basic	Acetate@24 ~ IL19@24	0.241734	-0.493745
1316	CXCL11	Acetate	24	24	0.235932	-0.203306	0.67517	0.292437	0.952275	Basic	Acetate@24 ~ CXCL11@24	0.224101	1.05279
1317	MRC2	Acetate	24	24	0.136603	-0.563327	0.836533	0.702071	0.966182	Basic	Acetate@24 ~ MRC2@24	0.357107	0.382527
1318	CCL18	Acetate	24	24	0.330645	-0.10435	0.76564	0.136272	0.952275	Basic	Acetate@24 ~ CCL18@24	0.221936	1.48982
1319	RETN	Acetate	24	24	0.168559	-0.525945	0.863063	0.634289	0.966182	Basic	Acetate@24 ~ RETN@24	0.354339	0.4757
1320	C9	Acetate	24	24	-0.421338	-1.15342	0.310747	0.259302	0.952275	Basic	Acetate@24 ~ C9@24	0.373513	-1.12804
1321	RARRES2	Acetate	24	24	0.538707	0.0794457	0.997968	0.0215018	0.802951	Basic	Acetate@24 ~ RARRES2@24	0.234317	2.29905
1322	TNFRSF1B	Acetate	24	24	0.227702	-0.210182	0.665586	0.308103	0.952275	Basic	Acetate@24 ~ TNFRSF1B@24	0.22341	1.01921
1323	IDUA	Acetate	24	24	0.0648158	-0.362844	0.492476	0.766424	0.972606	Basic	Acetate@24 ~ IDUA@24	0.218194	0.297056
1324	ADAMTS13	Acetate	24	24	-0.0880134	-0.508455	0.332428	0.681587	0.966182	Basic	Acetate@24 ~ ADAMTS13@24	0.214511	-0.410298
1325	F7	Acetate	24	24	-0.204169	-0.618925	0.210587	0.334627	0.952275	Basic	Acetate@24 ~ F7@24	0.21161	-0.964836
1326	GNLY	Acetate	24	24	0.505278	-0.0840176	1.09457	0.0928492	0.952275	Basic	Acetate@24 ~ GNLY@24	0.300661	1.68056
1327	PIGR	Acetate	24	24	0.0840865	-0.333954	0.502127	0.693401	0.966182	Basic	Acetate@24 ~ PIGR@24	0.213286	0.394243
1328	WFIKKN2	Acetate	24	24	-0.147771	-0.590392	0.29485	0.512882	0.965418	Basic	Acetate@24 ~ WFIKKN2@24	0.225827	-0.654355
1329	FCER2	Acetate	24	24	0.30747	-0.155613	0.770553	0.193133	0.952275	Basic	Acetate@24 ~ FCER2@24	0.236267	1.30137
1330	CD48	Acetate	24	24	0.246429	-0.20796	0.700818	0.287796	0.952275	Basic	Acetate@24 ~ CD48@24	0.231831	1.06297
1331	CD5L	Acetate	24	24	0.108463	-0.317817	0.534743	0.61799	0.966182	Basic	Acetate@24 ~ CD5L@24	0.21749	0.498703
1332	CNTN4	Acetate	24	24	0.209924	-0.248385	0.668233	0.369315	0.952275	Basic	Acetate@24 ~ CNTN4@24	0.233831	0.897759
1333	FCGR3B	Acetate	24	24	0.148749	-0.279638	0.577136	0.496143	0.960068	Basic	Acetate@24 ~ FCGR3B@24	0.218565	0.680571
1334	SERPIND1	Acetate	24	24	0.103791	-0.326021	0.533603	0.636	0.966182	Basic	Acetate@24 ~ SERPIND1@24	0.219292	0.4733
1335	LY9	Acetate	24	24	0.31491	-0.154483	0.784303	0.188528	0.952275	Basic	Acetate@24 ~ LY9@24	0.239486	1.31494
1336	THBS2	Acetate	24	24	0.051152	-0.368572	0.470876	0.81121	0.973012	Basic	Acetate@24 ~ THBS2@24	0.214145	0.238866
1337	ACY1	Acetate	24	24	-0.417111	-0.944341	0.110119	0.12099	0.952275	Basic	Acetate@24 ~ ACY1@24	0.268995	-1.55063
1338	BMP1	Acetate	24	24	-0.315738	-0.841394	0.209918	0.239082	0.952275	Basic	Acetate@24 ~ BMP1@24	0.268192	-1.17728
1339	TPSB2	Acetate	24	24	0.0201543	-0.395832	0.436141	0.924346	0.983663	Basic	Acetate@24 ~ TPSB2@24	0.212238	0.0949608
1340	GZMA	Acetate	24	24	0.504531	-0.0400824	1.04914	0.0694091	0.952275	Basic	Acetate@24 ~ GZMA@24	0.277864	1.81575
1341	INSR	Acetate	24	24	0.0682237	-0.367079	0.503526	0.758703	0.972606	Basic	Acetate@24 ~ INSR@24	0.222093	0.307185
1342	SELE	Acetate	24	24	0.121161	-0.398504	0.640826	0.647687	0.966182	Basic	Acetate@24 ~ SELE@24	0.265135	0.456979
1343	MPL	Acetate	24	24	-0.045297	-0.464776	0.374182	0.832382	0.973012	Basic	Acetate@24 ~ MPL@24	0.21402	-0.211648
1344	B2M	Acetate	24	24	0.220003	-0.191154	0.63116	0.294288	0.952275	Basic	Acetate@24 ~ B2M@24	0.209774	1.04876
1345	LTA|LTB	Acetate	24	24	-0.0719785	-0.807051	0.663094	0.847802	0.973012	Basic	Acetate@24 ~ LTA|LTB@24	0.375037	-0.191924
1346	CCL22	Acetate	24	24	-0.0573102	-0.481113	0.366493	0.790973	0.973012	Basic	Acetate@24 ~ CCL22@24	0.216226	-0.265048
1347	CCL17	Acetate	24	24	-0.24063	-0.662975	0.181715	0.26412	0.952275	Basic	Acetate@24 ~ CCL17@24	0.215482	-1.11671
1348	ADIPOQ	Acetate	24	24	-0.34292	-1.07434	0.388501	0.358134	0.952275	Basic	Acetate@24 ~ ADIPOQ@24	0.373174	-0.918928
1349	CHIT1	Acetate	24	24	0.417713	-0.00844588	0.843872	0.0547121	0.952275	Basic	Acetate@24 ~ CHIT1@24	0.217428	1.92116
1350	HGFAC	Acetate	24	24	-0.0892819	-0.506797	0.328233	0.675123	0.966182	Basic	Acetate@24 ~ HGFAC@24	0.213018	-0.419128
1351	ESM1	Acetate	24	24	0.349769	-0.0707549	0.770293	0.103055	0.952275	Basic	Acetate@24 ~ ESM1@24	0.214553	1.63022
1352	CXCL10	Acetate	24	24	0.141035	-0.273137	0.555207	0.504501	0.960068	Basic	Acetate@24 ~ CXCL10@24	0.211312	0.667425
1353	PAPPA	Acetate	24	24	-0.309992	-0.822069	0.202085	0.235421	0.952275	Basic	Acetate@24 ~ PAPPA@24	0.261264	-1.18651
1354	SERPINA3	Acetate	24	24	0.0451015	-0.395573	0.485776	0.841012	0.973012	Basic	Acetate@24 ~ SERPINA3@24	0.224834	0.200599
1355	MMP2	Acetate	24	24	0.118693	-0.43232	0.669706	0.672878	0.966182	Basic	Acetate@24 ~ MMP2@24	0.281129	0.422201
1356	CRP	Acetate	24	24	0.182754	-0.310386	0.675894	0.467617	0.960068	Basic	Acetate@24 ~ CRP@24	0.251602	0.726361
1357	MST1	Acetate	24	24	-0.183908	-0.596045	0.228229	0.381787	0.952275	Basic	Acetate@24 ~ MST1@24	0.210274	-0.874611
1358	ENPP7	Acetate	24	24	0.369394	-0.0403205	0.779108	0.0772085	0.952275	Basic	Acetate@24 ~ ENPP7@24	0.209038	1.76711
1359	C4A|C4B	Acetate	24	24	-0.303029	-0.714204	0.108146	0.148603	0.952275	Basic	Acetate@24 ~ C4A|C4B@24	0.209783	-1.44449
1360	MMP12	Acetate	24	24	0.264161	-0.155861	0.684183	0.217694	0.952275	Basic	Acetate@24 ~ MMP12@24	0.214297	1.23269
1361	NCAM1	Acetate	24	24	-0.260399	-0.754252	0.233454	0.301385	0.952275	Basic	Acetate@24 ~ NCAM1@24	0.251966	-1.03347
1362	SLITRK5	Acetate	24	24	-0.124164	-0.635457	0.387129	0.634094	0.966182	Basic	Acetate@24 ~ SLITRK5@24	0.260864	-0.475972
1363	AFM	Acetate	24	24	0.15466	-0.44834	0.75766	0.615169	0.966182	Basic	Acetate@24 ~ AFM@24	0.307653	0.502709
1364	SELL	Acetate	24	24	-0.180342	-0.602011	0.241327	0.401883	0.952275	Basic	Acetate@24 ~ SELL@24	0.215137	-0.838266
1365	LYZ	Acetate	24	24	0.104771	-0.310114	0.519656	0.62063	0.966182	Basic	Acetate@24 ~ LYZ@24	0.211676	0.494959
1366	MMP1	Acetate	24	24	0.0951117	-0.322311	0.512535	0.655168	0.966182	Basic	Acetate@24 ~ MMP1@24	0.212971	0.446595
1367	SHBG	Acetate	24	24	0.0636384	-0.521408	0.648685	0.831172	0.973012	Basic	Acetate@24 ~ SHBG@24	0.298493	0.213199
1368	STC1	Acetate	24	24	0.215064	-0.409919	0.840047	0.500018	0.960068	Basic	Acetate@24 ~ STC1@24	0.318869	0.674459
1369	GP1BA	Acetate	24	24	-0.00243104	-0.419503	0.414641	0.990885	0.998018	Basic	Acetate@24 ~ GP1BA@24	0.212792	-0.0114245
1370	LGALS3BP	Acetate	24	24	-0.234054	-0.655893	0.187785	0.276819	0.952275	Basic	Acetate@24 ~ LGALS3BP@24	0.215224	-1.08749
1371	CD163	Acetate	24	24	0.196253	-0.236625	0.629131	0.374217	0.952275	Basic	Acetate@24 ~ CD163@24	0.220856	0.888602
1372	FAP	Acetate	24	24	0.189189	-0.278469	0.656847	0.427829	0.952275	Basic	Acetate@24 ~ FAP@24	0.238601	0.79291
1373	PRSS2	Acetate	24	24	0.0318998	-0.398502	0.462302	0.8845	0.982057	Basic	Acetate@24 ~ PRSS2@24	0.219593	0.145268
1374	NOTCH1	Acetate	24	24	-0.0884768	-0.589784	0.41283	0.729399	0.966579	Basic	Acetate@24 ~ NOTCH1@24	0.255769	-0.345925
1375	ICAM5	Acetate	24	24	-0.0673761	-0.48819	0.353438	0.753663	0.970354	Basic	Acetate@24 ~ ICAM5@24	0.214701	-0.313814
1376	S100A9	Acetate	24	24	1.02897	-0.114651	2.17259	0.0778166	0.952275	Basic	Acetate@24 ~ S100A9@24	0.58348	1.76351
1377	OMD	Acetate	24	24	-0.219873	-0.671322	0.231576	0.339783	0.952275	Basic	Acetate@24 ~ OMD@24	0.230331	-0.954596
1378	SEMA3E	Acetate	24	24	-0.0277013	-0.444009	0.388607	0.896235	0.982057	Basic	Acetate@24 ~ SEMA3E@24	0.212402	-0.130419
1379	SPOCK2	Acetate	24	24	-0.219066	-0.716575	0.278443	0.388116	0.952275	Basic	Acetate@24 ~ SPOCK2@24	0.253831	-0.863039
1380	CRTAM_Olink	Acetate	24	24	0.143647	-0.297755	0.585049	0.52357	0.966182	Basic	Acetate@24 ~ CRTAM_Olink@24	0.225205	0.63785
1381	EZR_Olink	Acetate	24	24	0.322178	-0.339275	0.983631	0.339745	0.952275	Basic	Acetate@24 ~ EZR_Olink@24	0.337476	0.954669
1382	FCRL2_Olink	Acetate	24	24	-0.196124	-0.720847	0.328599	0.463814	0.95847	Basic	Acetate@24 ~ FCRL2_Olink@24	0.267716	-0.732582
1383	CSF3_Olink	Acetate	24	24	0.419053	-0.0239129	0.862019	0.0637125	0.952275	Basic	Acetate@24 ~ CSF3_Olink@24	0.226003	1.85419
1384	MSTN_Olink	Acetate	24	24	-0.0515573	-0.510217	0.407102	0.825621	0.973012	Basic	Acetate@24 ~ MSTN_Olink@24	0.23401	-0.220321
1385	GZMA_Olink	Acetate	24	24	0.335919	-0.307426	0.979264	0.306116	0.952275	Basic	Acetate@24 ~ GZMA_Olink@24	0.328237	1.0234
1386	ASAH2_Olink	Acetate	24	24	0.107017	-0.312952	0.526986	0.617462	0.966182	Basic	Acetate@24 ~ ASAH2_Olink@24	0.21427	0.499449
1387	MME_Olink	Acetate	24	24	0.064208	-0.378858	0.507274	0.776381	0.973012	Basic	Acetate@24 ~ MME_Olink@24	0.226054	0.284038
1388	NMNAT1_Olink	Acetate	24	24	0.334826	-0.101695	0.771347	0.132741	0.952275	Basic	Acetate@24 ~ NMNAT1_Olink@24	0.222715	1.50338
1389	NTRK3_Olink	Acetate	24	24	-0.333523	-0.746636	0.0795901	0.113561	0.952275	Basic	Acetate@24 ~ NTRK3_Olink@24	0.210772	-1.58239
1390	SIGLEC1_Olink	Acetate	24	24	0.186186	-0.247096	0.619468	0.399655	0.952275	Basic	Acetate@24 ~ SIGLEC1_Olink@24	0.221062	0.842234
1391	ACVRL1_Olink	Acetate	24	24	-0.0316984	-0.455635	0.392238	0.883485	0.982057	Basic	Acetate@24 ~ ACVRL1_Olink@24	0.216294	-0.146552
1392	SMPD1_Olink	Acetate	24	24	-0.0745421	-0.486826	0.337742	0.723058	0.966182	Basic	Acetate@24 ~ SMPD1_Olink@24	0.210349	-0.354373
1393	CCL11_Olink	Acetate	24	24	-0.0271764	-0.468455	0.414102	0.903923	0.982188	Basic	Acetate@24 ~ CCL11_Olink@24	0.225142	-0.120708
1394	CD6_Olink	Acetate	24	24	0.707355	-0.0629877	1.4777	0.0719019	0.952275	Basic	Acetate@24 ~ CD6_Olink@24	0.393032	1.79974
1395	CXCL10_Olink	Acetate	24	24	0.0840147	-0.34968	0.51771	0.704177	0.966182	Basic	Acetate@24 ~ CXCL10_Olink@24	0.221273	0.379688
1396	CXCL11_Olink	Acetate	24	24	0.279203	-0.13942	0.697826	0.191134	0.952275	Basic	Acetate@24 ~ CXCL11_Olink@24	0.213583	1.30723
1397	CXCL9_Olink	Acetate	24	24	-0.0312386	-0.472047	0.409569	0.88953	0.982057	Basic	Acetate@24 ~ CXCL9_Olink@24	0.224902	-0.138899
1398	S100A12_Olink	Acetate	24	24	0.304743	-0.33652	0.946006	0.351628	0.952275	Basic	Acetate@24 ~ S100A12_Olink@24	0.327175	0.931437
1399	FGF21_Olink	Acetate	24	24	-0.109324	-0.570951	0.352303	0.642524	0.966182	Basic	Acetate@24 ~ FGF21_Olink@24	0.235524	-0.464174
1400	HGF_Olink	Acetate	24	24	0.0431471	-0.426571	0.512865	0.857121	0.976323	Basic	Acetate@24 ~ HGF_Olink@24	0.239652	0.180041
1401	MMP1_Olink	Acetate	24	24	-0.261557	-0.737288	0.214174	0.281209	0.952275	Basic	Acetate@24 ~ MMP1_Olink@24	0.24272	-1.07761
1402	OSM_Olink	Acetate	24	24	0.266293	-0.290051	0.822637	0.348167	0.952275	Basic	Acetate@24 ~ OSM_Olink@24	0.283849	0.93815
1403	TGFA_Olink	Acetate	24	24	0.342884	-0.271427	0.957195	0.273958	0.952275	Basic	Acetate@24 ~ TGFA_Olink@24	0.313424	1.09399
1404	VEGFA_Olink	Acetate	24	24	0.104979	-0.336413	0.546371	0.641102	0.966182	Basic	Acetate@24 ~ VEGFA_Olink@24	0.2252	0.466159
1405	CCL21	Citrate	24	24	0.113345	-0.438289	0.664979	0.687151	0.966182	Basic	Citrate@24 ~ CCL21@24	0.281446	0.402724
1406	MMP9	Citrate	24	24	-0.0382518	-0.563504	0.487001	0.886497	0.982057	Basic	Citrate@24 ~ MMP9@24	0.267986	-0.142738
1407	MPO	Citrate	24	24	-0.336041	-1.13332	0.461242	0.408744	0.952275	Basic	Citrate@24 ~ MPO@24	0.406777	-0.826106
1408	NTRK3	Citrate	24	24	0.224739	-0.242447	0.691925	0.345755	0.952275	Basic	Citrate@24 ~ NTRK3@24	0.23836	0.942855
1409	TNFRSF17	Citrate	24	24	-0.246962	-0.670681	0.176757	0.253298	0.952275	Basic	Citrate@24 ~ TNFRSF17@24	0.216183	-1.14237
1410	MIA	Citrate	24	24	0.192374	-0.233785	0.618533	0.376281	0.952275	Basic	Citrate@24 ~ MIA@24	0.217428	0.884771
1411	CCL25	Citrate	24	24	-0.00413719	-0.458318	0.450044	0.985755	0.998018	Basic	Citrate@24 ~ CCL25@24	0.231725	-0.0178539
1412	IGFBP1	Citrate	24	24	0.265853	-0.20774	0.739446	0.271222	0.952275	Basic	Citrate@24 ~ IGFBP1@24	0.241629	1.10025
1413	LTF	Citrate	24	24	-0.243783	-0.757597	0.270031	0.352404	0.952275	Basic	Citrate@24 ~ LTF@24	0.26215	-0.929937
1414	BCAM	Citrate	24	24	-0.0872074	-0.506481	0.332066	0.683514	0.966182	Basic	Citrate@24 ~ BCAM@24	0.213915	-0.407673
1415	EDA	Citrate	24	24	0.160328	-0.275801	0.596457	0.471199	0.960068	Basic	Citrate@24 ~ EDA@24	0.222515	0.720527
1416	C5	Citrate	24	24	-0.193395	-0.622047	0.235257	0.376538	0.952275	Basic	Citrate@24 ~ C5@24	0.2187	-0.884294
1417	GHR	Citrate	24	24	-0.238798	-0.757937	0.280341	0.367282	0.952275	Basic	Citrate@24 ~ GHR@24	0.264867	-0.901577
1418	IGFBP4	Citrate	24	24	0.0215029	-0.41993	0.462936	0.923938	0.983663	Basic	Citrate@24 ~ IGFBP4@24	0.225221	0.0954747
1419	CLEC11A	Citrate	24	24	-0.0185103	-0.429195	0.392174	0.929606	0.985201	Basic	Citrate@24 ~ CLEC11A@24	0.209533	-0.0883407
1420	VCAM1	Citrate	24	24	0.0818402	-0.342159	0.505839	0.705194	0.966182	Basic	Citrate@24 ~ VCAM1@24	0.216326	0.378319
1421	LGALS4	Citrate	24	24	0.0840631	-0.337376	0.505502	0.69583	0.966182	Basic	Citrate@24 ~ LGALS4@24	0.21502	0.390955
1422	CD209	Citrate	24	24	0.126616	-0.338139	0.591371	0.593359	0.966182	Basic	Citrate@24 ~ CD209@24	0.23712	0.533974
1423	IL19	Citrate	24	24	-0.124035	-0.598349	0.350279	0.608266	0.966182	Basic	Citrate@24 ~ IL19@24	0.241997	-0.512548
1424	CXCL11	Citrate	24	24	0.236625	-0.203028	0.676278	0.291476	0.952275	Basic	Citrate@24 ~ CXCL11@24	0.224313	1.05489
1425	MRC2	Citrate	24	24	0.139214	-0.56149	0.839918	0.696974	0.966182	Basic	Citrate@24 ~ MRC2@24	0.357502	0.389408
1426	CCL18	Citrate	24	24	0.331224	-0.104166	0.766614	0.135942	0.952275	Basic	Citrate@24 ~ CCL18@24	0.222138	1.49107
1427	RETN	Citrate	24	24	0.173018	-0.522245	0.868281	0.625727	0.966182	Basic	Citrate@24 ~ RETN@24	0.354726	0.487751
1428	C9	Citrate	24	24	-0.419534	-1.15243	0.313367	0.261879	0.952275	Basic	Citrate@24 ~ C9@24	0.373929	-1.12196
1429	RARRES2	Citrate	24	24	0.53766	0.0778989	0.997421	0.0219007	0.802951	Basic	Citrate@24 ~ RARRES2@24	0.234572	2.29209
1430	TNFRSF1B	Citrate	24	24	0.229304	-0.208948	0.667556	0.305117	0.952275	Basic	Citrate@24 ~ TNFRSF1B@24	0.223598	1.02552
1431	IDUA	Citrate	24	24	0.0650768	-0.363052	0.493205	0.76576	0.972606	Basic	Citrate@24 ~ IDUA@24	0.218433	0.297926
1432	ADAMTS13	Citrate	24	24	-0.0880497	-0.50895	0.33285	0.681791	0.966182	Basic	Citrate@24 ~ ADAMTS13@24	0.214745	-0.41002
1433	F7	Citrate	24	24	-0.202923	-0.618137	0.212291	0.338118	0.952275	Basic	Citrate@24 ~ F7@24	0.211844	-0.957889
1434	GNLY	Citrate	24	24	0.506396	-0.0834974	1.09629	0.092459	0.952275	Basic	Citrate@24 ~ GNLY@24	0.300966	1.68257
1435	PIGR	Citrate	24	24	0.0823111	-0.336192	0.500814	0.699873	0.966182	Basic	Citrate@24 ~ PIGR@24	0.213522	0.385492
1436	WFIKKN2	Citrate	24	24	-0.146669	-0.589778	0.29644	0.516492	0.966182	Basic	Citrate@24 ~ WFIKKN2@24	0.226076	-0.64876
1437	FCER2	Citrate	24	24	0.309419	-0.15416	0.772998	0.190799	0.952275	Basic	Citrate@24 ~ FCER2@24	0.23652	1.30821
1438	CD48	Citrate	24	24	0.246844	-0.20798	0.701668	0.287447	0.952275	Basic	Citrate@24 ~ CD48@24	0.232053	1.06374
1439	CD5L	Citrate	24	24	0.111606	-0.31508	0.538292	0.608185	0.966182	Basic	Citrate@24 ~ CD5L@24	0.217697	0.512667
1440	CNTN4	Citrate	24	24	0.20956	-0.249258	0.668378	0.370677	0.952275	Basic	Citrate@24 ~ CNTN4@24	0.234091	0.895207
1441	FCGR3B	Citrate	24	24	0.149482	-0.279323	0.578287	0.494441	0.960068	Basic	Citrate@24 ~ FCGR3B@24	0.218778	0.683259
1442	SERPIND1	Citrate	24	24	0.103077	-0.32721	0.533364	0.638695	0.966182	Basic	Citrate@24 ~ SERPIND1@24	0.219534	0.469526
1443	LY9	Citrate	24	24	0.315784	-0.154087	0.785655	0.187754	0.952275	Basic	Citrate@24 ~ LY9@24	0.23973	1.31725
1444	THBS2	Citrate	24	24	0.0499134	-0.370271	0.470098	0.815896	0.973012	Basic	Citrate@24 ~ THBS2@24	0.21438	0.232827
1445	ACY1	Citrate	24	24	-0.417603	-0.945419	0.110213	0.120966	0.952275	Basic	Citrate@24 ~ ACY1@24	0.269294	-1.55073
1446	BMP1	Citrate	24	24	-0.313566	-0.839802	0.21267	0.242848	0.952275	Basic	Citrate@24 ~ BMP1@24	0.268488	-1.1679
1447	TPSB2	Citrate	24	24	0.0199305	-0.396513	0.436374	0.925265	0.983663	Basic	Citrate@24 ~ TPSB2@24	0.212471	0.0938034
1448	GZMA	Citrate	24	24	0.50444	-0.0406262	1.04951	0.0696919	0.952275	Basic	Citrate@24 ~ GZMA@24	0.278095	1.81391
1449	INSR	Citrate	24	24	0.0661992	-0.369581	0.50198	0.7659	0.972606	Basic	Citrate@24 ~ INSR@24	0.222337	0.297743
1450	SELE	Citrate	24	24	0.123279	-0.396958	0.643516	0.642322	0.966182	Basic	Citrate@24 ~ SELE@24	0.265427	0.464455
1451	MPL	Citrate	24	24	-0.0480508	-0.467995	0.371893	0.822549	0.973012	Basic	Citrate@24 ~ MPL@24	0.214257	-0.224267
1452	B2M	Citrate	24	24	0.221194	-0.190324	0.632712	0.292105	0.952275	Basic	Citrate@24 ~ B2M@24	0.209958	1.05352
1453	LTA|LTB	Citrate	24	24	-0.0709858	-0.806862	0.66489	0.850038	0.973012	Basic	Citrate@24 ~ LTA|LTB@24	0.375447	-0.18907
1454	CCL22	Citrate	24	24	-0.0572685	-0.481536	0.366999	0.791345	0.973012	Basic	Citrate@24 ~ CCL22@24	0.216463	-0.264565
1455	CCL17	Citrate	24	24	-0.237703	-0.660516	0.18511	0.270505	0.952275	Basic	Citrate@24 ~ CCL17@24	0.215721	-1.1019
1456	ADIPOQ	Citrate	24	24	-0.344163	-1.07639	0.38806	0.356921	0.952275	Basic	Citrate@24 ~ ADIPOQ@24	0.373583	-0.921249
1457	CHIT1	Citrate	24	24	0.417932	-0.00866788	0.844532	0.0548362	0.952275	Basic	Citrate@24 ~ CHIT1@24	0.217653	1.92018
1458	HGFAC	Citrate	24	24	-0.0898121	-0.507778	0.328154	0.673637	0.966182	Basic	Citrate@24 ~ HGFAC@24	0.213248	-0.421163
1459	ESM1	Citrate	24	24	0.351711	-0.0692421	0.772664	0.101505	0.952275	Basic	Citrate@24 ~ ESM1@24	0.214772	1.6376
1460	CXCL10	Citrate	24	24	0.140252	-0.274357	0.554861	0.507319	0.962229	Basic	Citrate@24 ~ CXCL10@24	0.211535	0.66302
1461	PAPPA	Citrate	24	24	-0.307417	-0.820061	0.205227	0.239854	0.952275	Basic	Citrate@24 ~ PAPPA@24	0.261553	-1.17535
1462	SERPINA3	Citrate	24	24	0.043924	-0.397235	0.485083	0.845278	0.973012	Basic	Citrate@24 ~ SERPINA3@24	0.225081	0.195148
1463	MMP2	Citrate	24	24	0.118584	-0.433034	0.670202	0.6735	0.966182	Basic	Citrate@24 ~ MMP2@24	0.281438	0.42135
1464	CRP	Citrate	24	24	0.184398	-0.309263	0.678059	0.464096	0.95847	Basic	Citrate@24 ~ CRP@24	0.251868	0.732122
1465	MST1	Citrate	24	24	-0.184114	-0.596702	0.228474	0.381771	0.952275	Basic	Citrate@24 ~ MST1@24	0.210504	-0.874634
1466	ENPP7	Citrate	24	24	0.368571	-0.0415962	0.778738	0.0781994	0.952275	Basic	Citrate@24 ~ ENPP7@24	0.209269	1.76123
1467	C4A|C4B	Citrate	24	24	-0.303802	-0.715427	0.107823	0.148012	0.952275	Basic	Citrate@24 ~ C4A|C4B@24	0.210013	-1.44659
1468	MMP12	Citrate	24	24	0.258872	-0.161644	0.679388	0.227591	0.952275	Basic	Citrate@24 ~ MMP12@24	0.214549	1.20659
1469	NCAM1	Citrate	24	24	-0.259995	-0.754393	0.234403	0.302668	0.952275	Basic	Citrate@24 ~ NCAM1@24	0.252244	-1.03073
1470	SLITRK5	Citrate	24	24	-0.124252	-0.636106	0.387602	0.634225	0.966182	Basic	Citrate@24 ~ SLITRK5@24	0.26115	-0.475788
1471	AFM	Citrate	24	24	0.153985	-0.449673	0.757643	0.617098	0.966182	Basic	Citrate@24 ~ AFM@24	0.307989	0.499969
1472	SELL	Citrate	24	24	-0.182399	-0.604509	0.239711	0.397027	0.952275	Basic	Citrate@24 ~ SELL@24	0.215362	-0.846941
1473	LYZ	Citrate	24	24	0.104347	-0.310993	0.519687	0.622423	0.966182	Basic	Citrate@24 ~ LYZ@24	0.211908	0.492417
1474	MMP1	Citrate	24	24	0.0946676	-0.323214	0.512549	0.657026	0.966182	Basic	Citrate@24 ~ MMP1@24	0.213205	0.444021
1475	SHBG	Citrate	24	24	0.0617569	-0.52393	0.647444	0.836269	0.973012	Basic	Citrate@24 ~ SHBG@24	0.29882	0.206669
1476	STC1	Citrate	24	24	0.21554	-0.410123	0.841203	0.499537	0.960068	Basic	Citrate@24 ~ STC1@24	0.319216	0.675217
1477	GP1BA	Citrate	24	24	-0.00411605	-0.421647	0.413415	0.984584	0.998018	Basic	Citrate@24 ~ GP1BA@24	0.213026	-0.0193218
1478	LGALS3BP	Citrate	24	24	-0.232102	-0.654411	0.190207	0.281381	0.952275	Basic	Citrate@24 ~ LGALS3BP@24	0.215464	-1.07722
1479	CD163	Citrate	24	24	0.196254	-0.237041	0.629549	0.374674	0.952275	Basic	Citrate@24 ~ CD163@24	0.221069	0.88775
1480	FAP	Citrate	24	24	0.189002	-0.279164	0.657168	0.428788	0.952275	Basic	Citrate@24 ~ FAP@24	0.23886	0.791267
1481	PRSS2	Citrate	24	24	0.0284906	-0.402388	0.459369	0.896883	0.982057	Basic	Citrate@24 ~ PRSS2@24	0.219836	0.129599
1482	NOTCH1	Citrate	24	24	-0.0869635	-0.588821	0.414894	0.734131	0.966579	Basic	Citrate@24 ~ NOTCH1@24	0.25605	-0.339635
1483	ICAM5	Citrate	24	24	-0.0675696	-0.488846	0.353707	0.753241	0.970354	Basic	Citrate@24 ~ ICAM5@24	0.214937	-0.314369
1484	S100A9	Citrate	24	24	1.02437	-0.120511	2.16925	0.0794844	0.952275	Basic	Citrate@24 ~ S100A9@24	0.584123	1.75369
1485	OMD	Citrate	24	24	-0.219389	-0.671336	0.232558	0.341379	0.952275	Basic	Citrate@24 ~ OMD@24	0.230585	-0.951445
1486	SEMA3E	Citrate	24	24	-0.0267067	-0.443473	0.39006	0.90005	0.982188	Basic	Citrate@24 ~ SEMA3E@24	0.212636	-0.125598
1487	SPOCK2	Citrate	24	24	-0.218807	-0.716865	0.279251	0.389201	0.952275	Basic	Citrate@24 ~ SPOCK2@24	0.254111	-0.861069
1488	CRTAM_Olink	Citrate	24	24	0.143959	-0.297886	0.585804	0.523088	0.966182	Basic	Citrate@24 ~ CRTAM_Olink@24	0.225431	0.638595
1489	EZR_Olink	Citrate	24	24	0.319747	-0.342437	0.981931	0.343933	0.952275	Basic	Citrate@24 ~ EZR_Olink@24	0.337849	0.94642
1490	FCRL2_Olink	Citrate	24	24	-0.197957	-0.723264	0.32735	0.460145	0.955723	Basic	Citrate@24 ~ FCRL2_Olink@24	0.268014	-0.738607
1491	CSF3_Olink	Citrate	24	24	0.420352	-0.0230627	0.863767	0.0631611	0.952275	Basic	Citrate@24 ~ CSF3_Olink@24	0.226232	1.85806
1492	MSTN_Olink	Citrate	24	24	-0.0503941	-0.509557	0.408769	0.829679	0.973012	Basic	Citrate@24 ~ MSTN_Olink@24	0.234267	-0.215114
1493	GZMA_Olink	Citrate	24	24	0.332942	-0.31112	0.977004	0.310963	0.952275	Basic	Citrate@24 ~ GZMA_Olink@24	0.328603	1.0132
1494	ASAH2_Olink	Citrate	24	24	0.106368	-0.31406	0.526796	0.61998	0.966182	Basic	Citrate@24 ~ ASAH2_Olink@24	0.214504	0.495879
1495	MME_Olink	Citrate	24	24	0.065305	-0.378243	0.508853	0.772905	0.973012	Basic	Citrate@24 ~ MME_Olink@24	0.2263	0.288577
1496	NMNAT1_Olink	Citrate	24	24	0.33531	-0.101682	0.772302	0.132597	0.952275	Basic	Citrate@24 ~ NMNAT1_Olink@24	0.222955	1.50394
1497	NTRK3_Olink	Citrate	24	24	-0.334918	-0.74846	0.0786244	0.112433	0.952275	Basic	Citrate@24 ~ NTRK3_Olink@24	0.210991	-1.58736
1498	SIGLEC1_Olink	Citrate	24	24	0.184958	-0.248786	0.618702	0.403274	0.952275	Basic	Citrate@24 ~ SIGLEC1_Olink@24	0.221298	0.835787
1499	ACVRL1_Olink	Citrate	24	24	-0.0321458	-0.456547	0.392255	0.881982	0.982057	Basic	Citrate@24 ~ ACVRL1_Olink@24	0.216531	-0.148458
1500	SMPD1_Olink	Citrate	24	24	-0.0729776	-0.485712	0.339757	0.728925	0.966579	Basic	Citrate@24 ~ SMPD1_Olink@24	0.210579	-0.346557
1501	CCL11_Olink	Citrate	24	24	-0.0276373	-0.469402	0.414127	0.902408	0.982188	Basic	Citrate@24 ~ CCL11_Olink@24	0.22539	-0.12262
1502	CD6_Olink	Citrate	24	24	0.705122	-0.0660596	1.4763	0.0731159	0.952275	Basic	Citrate@24 ~ CD6_Olink@24	0.39346	1.79211
1503	CXCL10_Olink	Citrate	24	24	0.083842	-0.350318	0.518002	0.705058	0.966182	Basic	Citrate@24 ~ CXCL10_Olink@24	0.22151	0.378502
1504	CXCL11_Olink	Citrate	24	24	0.280313	-0.138735	0.699361	0.189824	0.952275	Basic	Citrate@24 ~ CXCL11_Olink@24	0.2138	1.3111
1505	CXCL9_Olink	Citrate	24	24	-0.0316195	-0.472912	0.409673	0.888314	0.982057	Basic	Citrate@24 ~ CXCL9_Olink@24	0.225149	-0.140438
1506	S100A12_Olink	Citrate	24	24	0.300918	-0.341062	0.942898	0.358242	0.952275	Basic	Citrate@24 ~ S100A12_Olink@24	0.327541	0.918719
1507	FGF21_Olink	Citrate	24	24	-0.110243	-0.57238	0.351894	0.640098	0.966182	Basic	Citrate@24 ~ FGF21_Olink@24	0.235784	-0.467559
1508	HGF_Olink	Citrate	24	24	0.0445175	-0.425712	0.514747	0.852792	0.974923	Basic	Citrate@24 ~ HGF_Olink@24	0.239913	0.185557
1509	MMP1_Olink	Citrate	24	24	-0.260508	-0.736761	0.215745	0.283671	0.952275	Basic	Citrate@24 ~ MMP1_Olink@24	0.242986	-1.07211
1510	OSM_Olink	Citrate	24	24	0.265388	-0.291571	0.822347	0.35034	0.952275	Basic	Citrate@24 ~ OSM_Olink@24	0.284163	0.933929
1511	TGFA_Olink	Citrate	24	24	0.340711	-0.274286	0.955708	0.277545	0.952275	Basic	Citrate@24 ~ TGFA_Olink@24	0.313774	1.08585
1512	VEGFA_Olink	Citrate	24	24	0.102987	-0.338895	0.544869	0.64781	0.966182	Basic	Citrate@24 ~ VEGFA_Olink@24	0.22545	0.456806
1513	CCL21	Pulse	24	24	-0.0119496	-0.974396	0.950497	0.980585	0.998018	Basic	Pulse@24 ~ CCL21@24	0.491044	-0.0243351
1514	MMP9	Pulse	24	24	-0.00669242	-1.16846	1.15507	0.990992	0.998018	Basic	Pulse@24 ~ MMP9@24	0.592738	-0.0112907
1515	MPO	Pulse	24	24	-0.587085	-1.91561	0.741436	0.386413	0.952275	Basic	Pulse@24 ~ MPO@24	0.677817	-0.866141
1516	NTRK3	Pulse	24	24	0.187893	-0.7118	1.08759	0.682299	0.966182	Basic	Pulse@24 ~ NTRK3@24	0.459027	0.409329
1517	TNFRSF17	Pulse	24	24	0.131716	-0.645773	0.909205	0.739852	0.966955	Basic	Pulse@24 ~ TNFRSF17@24	0.396678	0.332048
1518	MIA	Pulse	24	24	-0.00658656	-0.769207	0.756034	0.986494	0.998018	Basic	Pulse@24 ~ MIA@24	0.389092	-0.016928
1519	CCL25	Pulse	24	24	0.708181	-0.0797939	1.49616	0.0781501	0.952275	Basic	Pulse@24 ~ CCL25@24	0.402028	1.76152
1520	IGFBP1	Pulse	24	24	-0.561113	-1.41321	0.290983	0.196815	0.952275	Basic	Pulse@24 ~ IGFBP1@24	0.434743	-1.29068
1521	LTF	Pulse	24	24	-0.418001	-1.32598	0.489983	0.366893	0.952275	Basic	Pulse@24 ~ LTF@24	0.463257	-0.902309
1522	BCAM	Pulse	24	24	0.270592	-0.485017	1.0262	0.482743	0.960068	Basic	Pulse@24 ~ BCAM@24	0.385515	0.701897
1523	EDA	Pulse	24	24	0.0190621	-0.794263	0.832388	0.963361	0.994787	Basic	Pulse@24 ~ EDA@24	0.414962	0.045937
1524	C5	Pulse	24	24	0.184695	-0.592047	0.961437	0.641179	0.966182	Basic	Pulse@24 ~ C5@24	0.396297	0.466052
1525	GHR	Pulse	24	24	0.654762	-0.254255	1.56378	0.158014	0.952275	Basic	Pulse@24 ~ GHR@24	0.463784	1.41178
1526	IGFBP4	Pulse	24	24	0.509461	-0.288043	1.30697	0.210539	0.952275	Basic	Pulse@24 ~ IGFBP4@24	0.40689	1.25209
1527	CLEC11A	Pulse	24	24	0.111152	-0.622337	0.844641	0.766453	0.972606	Basic	Pulse@24 ~ CLEC11A@24	0.374229	0.297016
1528	VCAM1	Pulse	24	24	0.436957	-0.52546	1.39937	0.37353	0.952275	Basic	Pulse@24 ~ VCAM1@24	0.491029	0.88988
1529	LGALS4	Pulse	24	24	0.355268	-0.402893	1.11343	0.358389	0.952275	Basic	Pulse@24 ~ LGALS4@24	0.386817	0.918439
1530	CD209	Pulse	24	24	-0.0989605	-0.930149	0.732228	0.815485	0.973012	Basic	Pulse@24 ~ CD209@24	0.424076	-0.233356
1531	IL19	Pulse	24	24	0.0550694	-0.780455	0.890594	0.897212	0.982057	Basic	Pulse@24 ~ IL19@24	0.426288	0.129184
1532	CXCL11	Pulse	24	24	-0.0785838	-1.16877	1.0116	0.887647	0.982057	Basic	Pulse@24 ~ CXCL11@24	0.556218	-0.141282
1533	MRC2	Pulse	24	24	-0.959256	-2.14078	0.222265	0.111544	0.952275	Basic	Pulse@24 ~ MRC2@24	0.602817	-1.59129
1534	CCL18	Pulse	24	24	0.583284	-0.251429	1.418	0.170807	0.952275	Basic	Pulse@24 ~ CCL18@24	0.425874	1.36962
1535	RETN	Pulse	24	24	0.083203	-1.10167	1.26807	0.89053	0.982057	Basic	Pulse@24 ~ RETN@24	0.604526	0.137633
1536	C9	Pulse	24	24	-0.121424	-1.37125	1.1284	0.848981	0.973012	Basic	Pulse@24 ~ C9@24	0.637664	-0.19042
1537	RARRES2	Pulse	24	24	-0.247483	-1.0838	0.588835	0.561913	0.966182	Basic	Pulse@24 ~ RARRES2@24	0.426693	-0.580002
1538	TNFRSF1B	Pulse	24	24	0.470763	-0.41862	1.36015	0.299524	0.952275	Basic	Pulse@24 ~ TNFRSF1B@24	0.453767	1.03746
1539	IDUA	Pulse	24	24	-0.483229	-1.24304	0.276587	0.212572	0.952275	Basic	Pulse@24 ~ IDUA@24	0.387661	-1.24652
1540	ADAMTS13	Pulse	24	24	-0.587457	-1.32968	0.15477	0.12083	0.952275	Basic	Pulse@24 ~ ADAMTS13@24	0.378687	-1.5513
1541	F7	Pulse	24	24	0.194714	-0.547954	0.937382	0.607337	0.966182	Basic	Pulse@24 ~ F7@24	0.378912	0.513877
1542	GNLY	Pulse	24	24	0.120363	-0.933586	1.17431	0.822886	0.973012	Basic	Pulse@24 ~ GNLY@24	0.537729	0.223836
1543	PIGR	Pulse	24	24	0.369091	-0.635005	1.37319	0.471237	0.960068	Basic	Pulse@24 ~ PIGR@24	0.512294	0.720467
1544	WFIKKN2	Pulse	24	24	0.468918	-0.339219	1.27706	0.255421	0.952275	Basic	Pulse@24 ~ WFIKKN2@24	0.412315	1.13728
1545	FCER2	Pulse	24	24	0.0611603	-0.756075	0.878396	0.883383	0.982057	Basic	Pulse@24 ~ FCER2@24	0.416957	0.146683
1546	CD48	Pulse	24	24	0.4724	-0.5714	1.5162	0.375052	0.952275	Basic	Pulse@24 ~ CD48@24	0.532551	0.887051
1547	CD5L	Pulse	24	24	0.0363402	-0.82576	0.89844	0.934154	0.985694	Basic	Pulse@24 ~ CD5L@24	0.439847	0.0826201
1548	CNTN4	Pulse	24	24	-0.291027	-1.14055	0.558498	0.501933	0.960068	Basic	Pulse@24 ~ CNTN4@24	0.433431	-0.671449
1549	FCGR3B	Pulse	24	24	0.0803172	-0.961046	1.12168	0.879842	0.982057	Basic	Pulse@24 ~ FCGR3B@24	0.531308	0.151169
1550	SERPIND1	Pulse	24	24	0.044297	-0.822731	0.911325	0.920235	0.983663	Basic	Pulse@24 ~ SERPIND1@24	0.442361	0.100138
1551	LY9	Pulse	24	24	0.238593	-0.711819	1.189	0.62269	0.966182	Basic	Pulse@24 ~ LY9@24	0.484904	0.492042
1552	THBS2	Pulse	24	24	0.258005	-0.492663	1.00867	0.500531	0.960068	Basic	Pulse@24 ~ THBS2@24	0.382994	0.673653
1553	ACY1	Pulse	24	24	1.12886	0.237885	2.01983	0.0130167	0.765617	Basic	Pulse@24 ~ ACY1@24	0.454579	2.48331
1554	BMP1	Pulse	24	24	-0.0555386	-0.988714	0.877637	0.907137	0.982188	Basic	Pulse@24 ~ BMP1@24	0.47611	-0.116651
1555	TPSB2	Pulse	24	24	0.183371	-0.563805	0.930547	0.630501	0.966182	Basic	Pulse@24 ~ TPSB2@24	0.381212	0.481021
1556	GZMA	Pulse	24	24	0.451589	-0.683437	1.58662	0.435498	0.952275	Basic	Pulse@24 ~ GZMA@24	0.579095	0.779819
1557	INSR	Pulse	24	24	-0.461406	-1.23098	0.308166	0.239939	0.952275	Basic	Pulse@24 ~ INSR@24	0.392639	-1.17514
1558	SELE	Pulse	24	24	0.189545	-0.756218	1.13531	0.694457	0.966182	Basic	Pulse@24 ~ SELE@24	0.482532	0.392813
1559	MPL	Pulse	24	24	0.270402	-0.503292	1.0441	0.493339	0.960068	Basic	Pulse@24 ~ MPL@24	0.394742	0.685009
1560	B2M	Pulse	24	24	-1.18961	-2.06137	-0.317851	0.00748094	0.765617	Basic	Pulse@24 ~ B2M@24	0.444775	-2.67463
1561	LTA|LTB	Pulse	24	24	-0.733747	-1.9745	0.507002	0.246418	0.952275	Basic	Pulse@24 ~ LTA|LTB@24	0.633035	-1.15909
1562	CCL22	Pulse	24	24	-0.0689199	-0.930871	0.793031	0.875467	0.982057	Basic	Pulse@24 ~ CCL22@24	0.439771	-0.156718
1563	CCL17	Pulse	24	24	-0.0751893	-0.853223	0.702844	0.849768	0.973012	Basic	Pulse@24 ~ CCL17@24	0.396956	-0.189415
1564	ADIPOQ	Pulse	24	24	-0.507134	-1.81006	0.795794	0.445533	0.952275	Basic	Pulse@24 ~ ADIPOQ@24	0.664759	-0.762884
1565	CHIT1	Pulse	24	24	-0.240565	-1.03642	0.555291	0.553547	0.966182	Basic	Pulse@24 ~ CHIT1@24	0.406049	-0.592453
1566	HGFAC	Pulse	24	24	0.023153	-0.746204	0.79251	0.952965	0.990738	Basic	Pulse@24 ~ HGFAC@24	0.392529	0.0589842
1567	ESM1	Pulse	24	24	0.487484	-0.27596	1.25093	0.210743	0.952275	Basic	Pulse@24 ~ ESM1@24	0.389512	1.25152
1568	CXCL10	Pulse	24	24	0.128099	-0.71328	0.969478	0.765392	0.972606	Basic	Pulse@24 ~ CXCL10@24	0.429275	0.298408
1569	PAPPA	Pulse	24	24	-0.647981	-1.54642	0.250461	0.157478	0.952275	Basic	Pulse@24 ~ PAPPA@24	0.458389	-1.41361
1570	SERPINA3	Pulse	24	24	0.0096378	-0.780664	0.799939	0.98093	0.998018	Basic	Pulse@24 ~ SERPINA3@24	0.403215	0.0239024
1571	MMP2	Pulse	24	24	-0.354684	-1.3468	0.637437	0.483489	0.960068	Basic	Pulse@24 ~ MMP2@24	0.506184	-0.700702
1572	CRP	Pulse	24	24	0.0543137	-0.847516	0.956143	0.906033	0.982188	Basic	Pulse@24 ~ CRP@24	0.460117	0.118043
1573	MST1	Pulse	24	24	-0.371513	-1.10479	0.36176	0.320693	0.952275	Basic	Pulse@24 ~ MST1@24	0.374119	-0.993034
1574	ENPP7	Pulse	24	24	-0.182136	-0.920864	0.556592	0.628923	0.966182	Basic	Pulse@24 ~ ENPP7@24	0.376902	-0.483245
1575	C4A|C4B	Pulse	24	24	-0.198769	-0.939377	0.541839	0.598864	0.966182	Basic	Pulse@24 ~ C4A|C4B@24	0.377861	-0.526037
1576	MMP12	Pulse	24	24	-0.400215	-1.21903	0.418602	0.338066	0.952275	Basic	Pulse@24 ~ MMP12@24	0.417764	-0.957993
1577	NCAM1	Pulse	24	24	0.160467	-0.766129	1.08706	0.734286	0.966579	Basic	Pulse@24 ~ NCAM1@24	0.472753	0.339431
1578	SLITRK5	Pulse	24	24	-0.715521	-1.67547	0.24443	0.144035	0.952275	Basic	Pulse@24 ~ SLITRK5@24	0.489771	-1.46093
1579	AFM	Pulse	24	24	0.879434	-0.138623	1.89749	0.0904334	0.952275	Basic	Pulse@24 ~ AFM@24	0.519417	1.69312
1580	SELL	Pulse	24	24	-0.328041	-1.10403	0.447948	0.407349	0.952275	Basic	Pulse@24 ~ SELL@24	0.395913	-0.828568
1581	LYZ	Pulse	24	24	0.449311	-0.293788	1.19241	0.235976	0.952275	Basic	Pulse@24 ~ LYZ@24	0.379132	1.1851
1582	MMP1	Pulse	24	24	-0.0812506	-0.836942	0.674441	0.833094	0.973012	Basic	Pulse@24 ~ MMP1@24	0.385557	-0.210736
1583	SHBG	Pulse	24	24	-0.131827	-1.20869	0.945032	0.810377	0.973012	Basic	Pulse@24 ~ SHBG@24	0.549418	-0.239939
1584	STC1	Pulse	24	24	0.22502	-0.902962	1.353	0.695798	0.966182	Basic	Pulse@24 ~ STC1@24	0.575501	0.390998
1585	GP1BA	Pulse	24	24	-0.187997	-0.949606	0.573612	0.628521	0.966182	Basic	Pulse@24 ~ GP1BA@24	0.388576	-0.48381
1586	LGALS3BP	Pulse	24	24	0.135735	-0.641129	0.912599	0.732008	0.966579	Basic	Pulse@24 ~ LGALS3BP@24	0.396359	0.342455
1587	CD163	Pulse	24	24	0.511342	-0.445467	1.46815	0.294882	0.952275	Basic	Pulse@24 ~ CD163@24	0.488168	1.04747
1588	FAP	Pulse	24	24	0.0500753	-0.785882	0.886033	0.906537	0.982188	Basic	Pulse@24 ~ FAP@24	0.426509	0.117407
1589	PRSS2	Pulse	24	24	0.346597	-0.446258	1.13945	0.391548	0.952275	Basic	Pulse@24 ~ PRSS2@24	0.404518	0.856815
1590	NOTCH1	Pulse	24	24	-0.832996	-1.73003	0.0640392	0.0687478	0.952275	Basic	Pulse@24 ~ NOTCH1@24	0.457671	-1.82008
1591	ICAM5	Pulse	24	24	-0.39254	-1.17431	0.389228	0.32504	0.952275	Basic	Pulse@24 ~ ICAM5@24	0.398861	-0.984152
1592	S100A9	Pulse	24	24	-0.351018	-2.24985	1.54781	0.717108	0.966182	Basic	Pulse@24 ~ S100A9@24	0.96879	-0.362326
1593	OMD	Pulse	24	24	-0.055605	-0.918515	0.807305	0.899494	0.982188	Basic	Pulse@24 ~ OMD@24	0.44026	-0.1263
1594	SEMA3E	Pulse	24	24	-0.0785293	-1.01783	0.860769	0.869838	0.982057	Basic	Pulse@24 ~ SEMA3E@24	0.479234	-0.163864
1595	SPOCK2	Pulse	24	24	0.825383	-0.0304392	1.68121	0.0587197	0.952275	Basic	Pulse@24 ~ SPOCK2@24	0.436644	1.89029
1596	CRTAM_Olink	Pulse	24	24	0.202762	-0.679636	1.08516	0.652437	0.966182	Basic	Pulse@24 ~ CRTAM_Olink@24	0.450203	0.450379
1597	EZR_Olink	Pulse	24	24	-0.375236	-1.58376	0.833288	0.542814	0.966182	Basic	Pulse@24 ~ EZR_Olink@24	0.616594	-0.608563
1598	FCRL2_Olink	Pulse	24	24	-0.0228253	-0.956491	0.91084	0.961783	0.994787	Basic	Pulse@24 ~ FCRL2_Olink@24	0.47636	-0.0479161
1599	CSF3_Olink	Pulse	24	24	0.262751	-0.53798	1.06348	0.520125	0.966182	Basic	Pulse@24 ~ CSF3_Olink@24	0.408536	0.643153
1600	MSTN_Olink	Pulse	24	24	0.787895	-0.0322827	1.60807	0.0597207	0.952275	Basic	Pulse@24 ~ MSTN_Olink@24	0.418458	1.88285
1601	GZMA_Olink	Pulse	24	24	0.458006	-0.688753	1.60476	0.43374	0.952275	Basic	Pulse@24 ~ GZMA_Olink@24	0.585081	0.782808
1602	ASAH2_Olink	Pulse	24	24	-0.817793	-1.55775	-0.0778362	0.0302978	0.864642	Basic	Pulse@24 ~ ASAH2_Olink@24	0.377529	-2.16617
1603	MME_Olink	Pulse	24	24	0.0111911	-0.783371	0.805754	0.977977	0.998018	Basic	Pulse@24 ~ MME_Olink@24	0.405389	0.0276058
1604	NMNAT1_Olink	Pulse	24	24	-0.556481	-1.35649	0.243524	0.172767	0.952275	Basic	Pulse@24 ~ NMNAT1_Olink@24	0.408166	-1.36337
1605	NTRK3_Olink	Pulse	24	24	-0.314457	-1.08261	0.453692	0.422343	0.952275	Basic	Pulse@24 ~ NTRK3_Olink@24	0.391913	-0.802364
1606	SIGLEC1_Olink	Pulse	24	24	0.164197	-0.671851	1.00024	0.700284	0.966182	Basic	Pulse@24 ~ SIGLEC1_Olink@24	0.426555	0.384937
1607	ACVRL1_Olink	Pulse	24	24	0.275282	-0.532369	1.08293	0.504101	0.960068	Basic	Pulse@24 ~ ACVRL1_Olink@24	0.412067	0.668052
1608	SMPD1_Olink	Pulse	24	24	0.162275	-0.578338	0.902888	0.667594	0.966182	Basic	Pulse@24 ~ SMPD1_Olink@24	0.377864	0.429453
1609	CCL11_Olink	Pulse	24	24	0.131449	-0.805329	1.06823	0.783295	0.973012	Basic	Pulse@24 ~ CCL11_Olink@24	0.477948	0.275028
1610	CD6_Olink	Pulse	24	24	0.762253	-0.550726	2.07523	0.255169	0.952275	Basic	Pulse@24 ~ CD6_Olink@24	0.669887	1.13788
1611	CXCL10_Olink	Pulse	24	24	-0.103182	-0.97167	0.765306	0.81587	0.973012	Basic	Pulse@24 ~ CXCL10_Olink@24	0.443106	-0.232861
1612	CXCL11_Olink	Pulse	24	24	0.766351	-0.034356	1.56706	0.0606688	0.952275	Basic	Pulse@24 ~ CXCL11_Olink@24	0.408524	1.8759
1613	CXCL9_Olink	Pulse	24	24	-0.0696357	-1.01961	0.880337	0.885758	0.982057	Basic	Pulse@24 ~ CXCL9_Olink@24	0.48468	-0.143674
1614	S100A12_Olink	Pulse	24	24	1.86859	0.799239	2.93794	0.000614994	0.336022	Basic	Pulse@24 ~ S100A12_Olink@24	0.545587	3.42492
1615	FGF21_Olink	Pulse	24	24	1.24387	0.473029	2.01471	0.00156278	0.358658	Basic	Pulse@24 ~ FGF21_Olink@24	0.393286	3.16276
1616	HGF_Olink	Pulse	24	24	0.750657	-0.113956	1.61527	0.0888171	0.952275	Basic	Pulse@24 ~ HGF_Olink@24	0.441129	1.70167
1617	MMP1_Olink	Pulse	24	24	0.335832	-0.511076	1.18274	0.437032	0.952275	Basic	Pulse@24 ~ MMP1_Olink@24	0.432096	0.777216
1618	OSM_Olink	Pulse	24	24	1.22663	0.244341	2.20892	0.0143837	0.765617	Basic	Pulse@24 ~ OSM_Olink@24	0.501168	2.44754
1619	TGFA_Olink	Pulse	24	24	1.48482	0.319627	2.65001	0.0125019	0.765617	Basic	Pulse@24 ~ TGFA_Olink@24	0.594486	2.49765
1620	VEGFA_Olink	Pulse	24	24	0.156106	-0.667749	0.979961	0.71035	0.966182	Basic	Pulse@24 ~ VEGFA_Olink@24	0.420334	0.371386
1621	CCL21	SBP	24	24	0.0784453	-0.929412	1.0863	0.87875	0.982057	Basic	SBP@24 ~ CCL21@24	0.514213	0.152554
1622	MMP9	SBP	24	24	-0.749024	-1.9548	0.456748	0.223396	0.952275	Basic	SBP@24 ~ MMP9@24	0.61519	-1.21755
1623	MPO	SBP	24	24	0.396931	-0.98825	1.78211	0.574355	0.966182	Basic	SBP@24 ~ MPO@24	0.706725	0.561648
1624	NTRK3	SBP	24	24	-0.0876729	-1.02949	0.854146	0.855226	0.976323	Basic	SBP@24 ~ NTRK3@24	0.48052	-0.182454
1625	TNFRSF17	SBP	24	24	0.325523	-0.482242	1.13329	0.429606	0.952275	Basic	SBP@24 ~ TNFRSF17@24	0.412125	0.789865
1626	MIA	SBP	24	24	-0.212635	-1.01223	0.586959	0.602214	0.966182	Basic	SBP@24 ~ MIA@24	0.407956	-0.52122
1627	CCL25	SBP	24	24	0.062549	-0.790655	0.915753	0.885746	0.982057	Basic	SBP@24 ~ CCL25@24	0.435308	0.143689
1628	IGFBP1	SBP	24	24	-0.256982	-1.15778	0.643812	0.576055	0.966182	Basic	SBP@24 ~ IGFBP1@24	0.459589	-0.559156
1629	LTF	SBP	24	24	-0.309664	-1.2666	0.647275	0.525915	0.966182	Basic	SBP@24 ~ LTF@24	0.488234	-0.634253
1630	BCAM	SBP	24	24	-0.316621	-1.10638	0.473134	0.431994	0.952275	Basic	SBP@24 ~ BCAM@24	0.402936	-0.785785
1631	EDA	SBP	24	24	0.00394131	-0.852841	0.860724	0.992806	0.998464	Basic	SBP@24 ~ EDA@24	0.437134	0.00901625
1632	C5	SBP	24	24	0.480412	-0.324043	1.28487	0.241803	0.952275	Basic	SBP@24 ~ C5@24	0.410436	1.17049
1633	GHR	SBP	24	24	1.58209	0.672481	2.4917	0.000651926	0.336022	Basic	SBP@24 ~ GHR@24	0.464086	3.40904
1634	IGFBP4	SBP	24	24	0.286488	-0.574877	1.14785	0.514471	0.965817	Basic	SBP@24 ~ IGFBP4@24	0.439472	0.651891
1635	CLEC11A	SBP	24	24	0.360375	-0.406301	1.12705	0.356896	0.952275	Basic	SBP@24 ~ CLEC11A@24	0.391161	0.921296
1636	VCAM1	SBP	24	24	-0.720531	-1.75386	0.312801	0.171723	0.952275	Basic	SBP@24 ~ VCAM1@24	0.52721	-1.36669
1637	LGALS4	SBP	24	24	-0.00900744	-0.819522	0.801507	0.982622	0.998018	Basic	SBP@24 ~ LGALS4@24	0.413528	-0.0217819
1638	CD209	SBP	24	24	-0.173038	-1.0431	0.697026	0.696681	0.966182	Basic	SBP@24 ~ CD209@24	0.44391	-0.389804
1639	IL19	SBP	24	24	-0.198722	-1.07258	0.675136	0.655799	0.966182	Basic	SBP@24 ~ IL19@24	0.445846	-0.445719
1640	CXCL11	SBP	24	24	-0.891953	-2.01143	0.227523	0.11837	0.952275	Basic	SBP@24 ~ CXCL11@24	0.571161	-1.56165
1641	MRC2	SBP	24	24	0.899686	-0.342499	2.14187	0.155729	0.952275	Basic	SBP@24 ~ MRC2@24	0.633768	1.41958
1642	CCL18	SBP	24	24	0.358816	-0.550234	1.26787	0.439142	0.952275	Basic	SBP@24 ~ CCL18@24	0.463801	0.773642
1643	RETN	SBP	24	24	-0.322428	-1.56113	0.91627	0.609925	0.966182	Basic	SBP@24 ~ RETN@24	0.631989	-0.51018
1644	C9	SBP	24	24	0.00942432	-1.29601	1.31486	0.98871	0.998018	Basic	SBP@24 ~ C9@24	0.666037	0.0141498
1645	RARRES2	SBP	24	24	0.352479	-0.518324	1.22328	0.427569	0.952275	Basic	SBP@24 ~ RARRES2@24	0.444287	0.793359
1646	TNFRSF1B	SBP	24	24	-0.342044	-1.29103	0.606943	0.479913	0.960068	Basic	SBP@24 ~ TNFRSF1B@24	0.484177	-0.706444
1647	IDUA	SBP	24	24	-0.381859	-1.18976	0.426037	0.354233	0.952275	Basic	SBP@24 ~ IDUA@24	0.412192	-0.926411
1648	ADAMTS13	SBP	24	24	-0.571264	-1.36225	0.219725	0.15691	0.952275	Basic	SBP@24 ~ ADAMTS13@24	0.403566	-1.41554
1649	F7	SBP	24	24	0.317563	-0.460012	1.09514	0.42344	0.952275	Basic	SBP@24 ~ F7@24	0.396722	0.800467
1650	GNLY	SBP	24	24	0.135826	-0.970782	1.24243	0.809887	0.973012	Basic	SBP@24 ~ GNLY@24	0.564596	0.240572
1651	PIGR	SBP	24	24	-0.653102	-1.70744	0.401237	0.224707	0.952275	Basic	SBP@24 ~ PIGR@24	0.537928	-1.21411
1652	WFIKKN2	SBP	24	24	-0.000667811	-0.846812	0.845476	0.998766	0.999747	Basic	SBP@24 ~ WFIKKN2@24	0.431706	-0.00154691
1653	FCER2	SBP	24	24	0.252122	-0.603951	1.1082	0.563778	0.966182	Basic	SBP@24 ~ FCER2@24	0.436772	0.577239
1654	CD48	SBP	24	24	-0.66146	-1.77572	0.452804	0.244621	0.952275	Basic	SBP@24 ~ CD48@24	0.568502	-1.16351
1655	CD5L	SBP	24	24	0.0900274	-0.821923	1.00198	0.846575	0.973012	Basic	SBP@24 ~ CD5L@24	0.465281	0.19349
1656	CNTN4	SBP	24	24	-0.361856	-1.26725	0.543542	0.433426	0.952275	Basic	SBP@24 ~ CNTN4@24	0.461938	-0.783343
1657	FCGR3B	SBP	24	24	-0.474338	-1.56197	0.613291	0.392664	0.952275	Basic	SBP@24 ~ FCGR3B@24	0.554913	-0.854797
1658	SERPIND1	SBP	24	24	-0.135038	-1.04979	0.779716	0.772321	0.973012	Basic	SBP@24 ~ SERPIND1@24	0.466711	-0.28934
1659	LY9	SBP	24	24	0.241798	-0.770838	1.25443	0.639777	0.966182	Basic	SBP@24 ~ LY9@24	0.516651	0.46801
1660	THBS2	SBP	24	24	0.603001	-0.175317	1.38132	0.128887	0.952275	Basic	SBP@24 ~ THBS2@24	0.397101	1.51851
1661	ACY1	SBP	24	24	0.843919	-0.133086	1.82092	0.0904532	0.952275	Basic	SBP@24 ~ ACY1@24	0.498472	1.69301
1662	BMP1	SBP	24	24	0.168529	-0.80738	1.14444	0.735009	0.966579	Basic	SBP@24 ~ BMP1@24	0.497913	0.338471
1663	TPSB2	SBP	24	24	-0.0604404	-0.845603	0.724722	0.880072	0.982057	Basic	SBP@24 ~ TPSB2@24	0.400593	-0.150877
1664	GZMA	SBP	24	24	-0.643998	-1.85448	0.566484	0.297062	0.952275	Basic	SBP@24 ~ GZMA@24	0.617593	-1.04275
1665	INSR	SBP	24	24	-0.305549	-1.1164	0.505301	0.460163	0.955723	Basic	SBP@24 ~ INSR@24	0.413699	-0.738578
1666	SELE	SBP	24	24	0.746474	-0.222189	1.71514	0.130936	0.952275	Basic	SBP@24 ~ SELE@24	0.494216	1.51042
1667	MPL	SBP	24	24	0.190875	-0.628632	1.01038	0.648021	0.966182	Basic	SBP@24 ~ MPL@24	0.418116	0.456512
1668	B2M	SBP	24	24	-0.735088	-1.60794	0.137761	0.0988089	0.952275	Basic	SBP@24 ~ B2M@24	0.445331	-1.65066
1669	LTA|LTB	SBP	24	24	0.586944	-0.715002	1.88889	0.376908	0.952275	Basic	SBP@24 ~ LTA|LTB@24	0.664258	0.883608
1670	CCL22	SBP	24	24	-0.230933	-1.13107	0.669201	0.615072	0.966182	Basic	SBP@24 ~ CCL22@24	0.459252	-0.502846
1671	CCL17	SBP	24	24	-0.372164	-1.18515	0.440826	0.369595	0.952275	Basic	SBP@24 ~ CCL17@24	0.414791	-0.897233
1672	ADIPOQ	SBP	24	24	0.786339	-0.618908	2.19159	0.272745	0.952275	Basic	SBP@24 ~ ADIPOQ@24	0.716963	1.09676
1673	CHIT1	SBP	24	24	-0.0385752	-0.873041	0.795891	0.927806	0.984654	Basic	SBP@24 ~ CHIT1@24	0.425748	-0.0906057
1674	HGFAC	SBP	24	24	0.153386	-0.653583	0.960355	0.709483	0.966182	Basic	SBP@24 ~ HGFAC@24	0.411719	0.37255
1675	ESM1	SBP	24	24	-0.730426	-1.53312	0.0722724	0.0745003	0.952275	Basic	SBP@24 ~ ESM1@24	0.40954	-1.78353
1676	CXCL10	SBP	24	24	0.595205	-0.31211	1.50252	0.198523	0.952275	Basic	SBP@24 ~ CXCL10@24	0.462916	1.28577
1677	PAPPA	SBP	24	24	-0.714118	-1.66463	0.236396	0.140875	0.952275	Basic	SBP@24 ~ PAPPA@24	0.484956	-1.47254
1678	SERPINA3	SBP	24	24	-1.04933	-1.83886	-0.259801	0.00918875	0.765617	Basic	SBP@24 ~ SERPINA3@24	0.402821	-2.60495
1679	MMP2	SBP	24	24	-0.313049	-1.3511	0.725	0.554463	0.966182	Basic	SBP@24 ~ MMP2@24	0.529617	-0.591086
1680	CRP	SBP	24	24	0.491744	-0.439281	1.42277	0.300565	0.952275	Basic	SBP@24 ~ CRP@24	0.475013	1.03522
1681	MST1	SBP	24	24	0.42213	-0.349547	1.19381	0.283641	0.952275	Basic	SBP@24 ~ MST1@24	0.393713	1.07218
1682	ENPP7	SBP	24	24	0.267166	-0.506999	1.04133	0.498787	0.960068	Basic	SBP@24 ~ ENPP7@24	0.394982	0.6764
1683	C4A|C4B	SBP	24	24	-0.0506216	-0.828363	0.72712	0.898487	0.982057	Basic	SBP@24 ~ C4A|C4B@24	0.396807	-0.127572
1684	MMP12	SBP	24	24	-0.541092	-1.3879	0.305714	0.210425	0.952275	Basic	SBP@24 ~ MMP12@24	0.432044	-1.2524
1685	NCAM1	SBP	24	24	-0.699298	-1.64748	0.248881	0.148309	0.952275	Basic	SBP@24 ~ NCAM1@24	0.483765	-1.44553
1686	SLITRK5	SBP	24	24	-0.403071	-1.42656	0.620414	0.440179	0.952275	Basic	SBP@24 ~ SLITRK5@24	0.522186	-0.771892
1687	AFM	SBP	24	24	0.457201	-0.615266	1.52967	0.4034	0.952275	Basic	SBP@24 ~ AFM@24	0.547177	0.835563
1688	SELL	SBP	24	24	-0.27002	-1.0964	0.556359	0.521892	0.966182	Basic	SBP@24 ~ SELL@24	0.421622	-0.640431
1689	LYZ	SBP	24	24	-0.122449	-0.917035	0.672137	0.762618	0.972606	Basic	SBP@24 ~ LYZ@24	0.405401	-0.302044
1690	MMP1	SBP	24	24	-0.442739	-1.23261	0.347127	0.27193	0.952275	Basic	SBP@24 ~ MMP1@24	0.402993	-1.09863
1691	SHBG	SBP	24	24	-1.34199	-2.43229	-0.251685	0.0158461	0.765617	Basic	SBP@24 ~ SHBG@24	0.556278	-2.41244
1692	STC1	SBP	24	24	-0.444206	-1.64594	0.757533	0.468767	0.960068	Basic	SBP@24 ~ STC1@24	0.613132	-0.724487
1693	GP1BA	SBP	24	24	-0.693143	-1.47518	0.088895	0.0823509	0.952275	Basic	SBP@24 ~ GP1BA@24	0.398999	-1.7372
1694	LGALS3BP	SBP	24	24	0.955018	0.174609	1.73543	0.016461	0.774933	Basic	SBP@24 ~ LGALS3BP@24	0.398168	2.39853
1695	CD163	SBP	24	24	-0.456156	-1.48378	0.57147	0.384284	0.952275	Basic	SBP@24 ~ CD163@24	0.524299	-0.87003
1696	FAP	SBP	24	24	0.45542	-0.427164	1.338	0.311837	0.952275	Basic	SBP@24 ~ FAP@24	0.450298	1.01137
1697	PRSS2	SBP	24	24	0.154178	-0.69204	1.0004	0.721013	0.966182	Basic	SBP@24 ~ PRSS2@24	0.431744	0.357105
1698	NOTCH1	SBP	24	24	-0.657659	-1.61027	0.29495	0.176012	0.952275	Basic	SBP@24 ~ NOTCH1@24	0.486025	-1.35314
1699	ICAM5	SBP	24	24	-0.636533	-1.43912	0.166052	0.120069	0.952275	Basic	SBP@24 ~ ICAM5@24	0.409482	-1.55448
1700	S100A9	SBP	24	24	0.215856	-1.759	2.19071	0.830366	0.973012	Basic	SBP@24 ~ S100A9@24	1.00758	0.214232
1701	OMD	SBP	24	24	-0.217872	-1.12832	0.692577	0.639047	0.966182	Basic	SBP@24 ~ OMD@24	0.464515	-0.469031
1702	SEMA3E	SBP	24	24	0.17086	-0.822372	1.16409	0.73599	0.966579	Basic	SBP@24 ~ SEMA3E@24	0.506751	0.337168
1703	SPOCK2	SBP	24	24	-0.410589	-1.32349	0.502314	0.378029	0.952275	Basic	SBP@24 ~ SPOCK2@24	0.465767	-0.881533
1704	CRTAM_Olink	SBP	24	24	-0.329771	-1.26557	0.606033	0.48976	0.960068	Basic	SBP@24 ~ CRTAM_Olink@24	0.477451	-0.690691
1705	EZR_Olink	SBP	24	24	-0.490991	-1.74341	0.761429	0.442258	0.952275	Basic	SBP@24 ~ EZR_Olink@24	0.63899	-0.768386
1706	FCRL2_Olink	SBP	24	24	0.343932	-0.638191	1.32605	0.492475	0.960068	Basic	SBP@24 ~ FCRL2_Olink@24	0.501083	0.686377
1707	CSF3_Olink	SBP	24	24	0.108289	-0.740156	0.956734	0.802464	0.973012	Basic	SBP@24 ~ CSF3_Olink@24	0.43288	0.250159
1708	MSTN_Olink	SBP	24	24	0.0505506	-0.813833	0.914934	0.908743	0.982188	Basic	SBP@24 ~ MSTN_Olink@24	0.441012	0.114624
1709	GZMA_Olink	SBP	24	24	-0.151237	-1.36761	1.06514	0.807467	0.973012	Basic	SBP@24 ~ GZMA_Olink@24	0.620599	-0.243695
1710	ASAH2_Olink	SBP	24	24	0.423047	-0.363748	1.20984	0.291946	0.952275	Basic	SBP@24 ~ ASAH2_Olink@24	0.401426	1.05386
1711	MME_Olink	SBP	24	24	0.485264	-0.340521	1.31105	0.249413	0.952275	Basic	SBP@24 ~ MME_Olink@24	0.421319	1.15177
1712	NMNAT1_Olink	SBP	24	24	-0.587751	-1.41958	0.244077	0.166086	0.952275	Basic	SBP@24 ~ NMNAT1_Olink@24	0.424402	-1.38489
1713	NTRK3_Olink	SBP	24	24	0.298057	-0.520723	1.11684	0.475542	0.960068	Basic	SBP@24 ~ NTRK3_Olink@24	0.417745	0.71349
1714	SIGLEC1_Olink	SBP	24	24	-0.349172	-1.22438	0.526035	0.434238	0.952275	Basic	SBP@24 ~ SIGLEC1_Olink@24	0.446534	-0.781961
1715	ACVRL1_Olink	SBP	24	24	0.142772	-0.719585	1.00513	0.745561	0.968917	Basic	SBP@24 ~ ACVRL1_Olink@24	0.439978	0.324498
1716	SMPD1_Olink	SBP	24	24	-0.103878	-0.882933	0.675177	0.793828	0.973012	Basic	SBP@24 ~ SMPD1_Olink@24	0.397477	-0.261343
1717	CCL11_Olink	SBP	24	24	-1.18397	-2.13629	-0.231647	0.01482	0.765617	Basic	SBP@24 ~ CCL11_Olink@24	0.485879	-2.43676
1718	CD6_Olink	SBP	24	24	0.295128	-1.09433	1.68458	0.67718	0.966182	Basic	SBP@24 ~ CD6_Olink@24	0.708905	0.416315
1719	CXCL10_Olink	SBP	24	24	0.379749	-0.53982	1.29932	0.41828	0.952275	Basic	SBP@24 ~ CXCL10_Olink@24	0.469168	0.809409
1720	CXCL11_Olink	SBP	24	24	-0.0184538	-0.865736	0.828829	0.96595	0.995536	Basic	SBP@24 ~ CXCL11_Olink@24	0.432287	-0.0426888
1721	CXCL9_Olink	SBP	24	24	-0.28147	-1.27592	0.712981	0.579059	0.966182	Basic	SBP@24 ~ CXCL9_Olink@24	0.507373	-0.55476
1722	S100A12_Olink	SBP	24	24	0.751666	-0.459753	1.96309	0.223928	0.952275	Basic	SBP@24 ~ S100A12_Olink@24	0.618071	1.21615
1723	FGF21_Olink	SBP	24	24	0.120502	-0.77875	1.01975	0.792824	0.973012	Basic	SBP@24 ~ FGF21_Olink@24	0.458802	0.262645
1724	HGF_Olink	SBP	24	24	0.0534646	-0.917539	1.02447	0.914059	0.983136	Basic	SBP@24 ~ HGF_Olink@24	0.49541	0.10792
1725	MMP1_Olink	SBP	24	24	0.654134	-0.232484	1.54075	0.14816	0.952275	Basic	SBP@24 ~ MMP1_Olink@24	0.452356	1.44606
1726	OSM_Olink	SBP	24	24	0.758861	-0.347843	1.86557	0.178961	0.952275	Basic	SBP@24 ~ OSM_Olink@24	0.564645	1.34396
1727	TGFA_Olink	SBP	24	24	0.113582	-1.21884	1.44601	0.867308	0.982057	Basic	SBP@24 ~ TGFA_Olink@24	0.679808	0.16708
1728	VEGFA_Olink	SBP	24	24	0.197229	-0.679218	1.07368	0.659168	0.966182	Basic	SBP@24 ~ VEGFA_Olink@24	0.447167	0.441063
1729	CCL21	DBP	24	24	-0.0584774	-0.810622	0.693667	0.878883	0.982057	Basic	DBP@24 ~ CCL21@24	0.383747	-0.152385
1730	MMP9	DBP	24	24	-0.610171	-1.49272	0.27238	0.175389	0.952275	Basic	DBP@24 ~ MMP9@24	0.450281	-1.35509
1731	MPO	DBP	24	24	0.44668	-0.587283	1.48064	0.397142	0.952275	Basic	DBP@24 ~ MPO@24	0.527532	0.846735
1732	NTRK3	DBP	24	24	-0.286167	-0.990654	0.41832	0.425936	0.952275	Basic	DBP@24 ~ NTRK3@24	0.359432	-0.796165
1733	TNFRSF17	DBP	24	24	-0.0996364	-0.712787	0.513514	0.750107	0.970354	Basic	DBP@24 ~ TNFRSF17@24	0.312832	-0.318498
1734	MIA	DBP	24	24	-0.262716	-0.855841	0.330409	0.38531	0.952275	Basic	DBP@24 ~ MIA@24	0.302615	-0.868153
1735	CCL25	DBP	24	24	-0.0799214	-0.715767	0.555924	0.805405	0.973012	Basic	DBP@24 ~ CCL25@24	0.324411	-0.246358
1736	IGFBP1	DBP	24	24	-0.552009	-1.21104	0.107023	0.100651	0.952275	Basic	DBP@24 ~ IGFBP1@24	0.336241	-1.64171
1737	LTF	DBP	24	24	-0.408242	-1.12299	0.306509	0.262933	0.952275	Basic	DBP@24 ~ LTF@24	0.364669	-1.11949
1738	BCAM	DBP	24	24	0.0398172	-0.553422	0.633056	0.895339	0.982057	Basic	DBP@24 ~ BCAM@24	0.302673	0.131552
1739	EDA	DBP	24	24	-0.192033	-0.825103	0.441037	0.552152	0.966182	Basic	DBP@24 ~ EDA@24	0.322995	-0.594539
1740	C5	DBP	24	24	0.0746505	-0.537024	0.686325	0.810948	0.973012	Basic	DBP@24 ~ C5@24	0.312079	0.239204
1741	GHR	DBP	24	24	0.904476	0.202314	1.60664	0.0115786	0.765617	Basic	DBP@24 ~ GHR@24	0.358246	2.52473
1742	IGFBP4	DBP	24	24	-0.145324	-0.787918	0.49727	0.657578	0.966182	Basic	DBP@24 ~ IGFBP4@24	0.327854	-0.443258
1743	CLEC11A	DBP	24	24	0.0146164	-0.560381	0.589614	0.960263	0.994787	Basic	DBP@24 ~ CLEC11A@24	0.293366	0.0498231
1744	VCAM1	DBP	24	24	-0.565906	-1.32423	0.192414	0.143556	0.952275	Basic	DBP@24 ~ VCAM1@24	0.386898	-1.46267
1745	LGALS4	DBP	24	24	0.237704	-0.362397	0.837805	0.43753	0.952275	Basic	DBP@24 ~ LGALS4@24	0.306174	0.776369
1746	CD209	DBP	24	24	-0.20571	-0.851479	0.440059	0.532392	0.966182	Basic	DBP@24 ~ CD209@24	0.329474	-0.624359
1747	IL19	DBP	24	24	-0.125878	-0.77709	0.525334	0.704789	0.966182	Basic	DBP@24 ~ IL19@24	0.332251	-0.378864
1748	CXCL11	DBP	24	24	-0.619347	-1.44499	0.206291	0.141486	0.952275	Basic	DBP@24 ~ CXCL11@24	0.421244	-1.47028
1749	MRC2	DBP	24	24	-0.555759	-1.489	0.377479	0.243124	0.952275	Basic	DBP@24 ~ MRC2@24	0.476142	-1.16721
1750	CCL18	DBP	24	24	0.207867	-0.469683	0.885417	0.547633	0.966182	Basic	DBP@24 ~ CCL18@24	0.345689	0.601312
1751	RETN	DBP	24	24	-0.349721	-1.27461	0.575168	0.458621	0.954799	Basic	DBP@24 ~ RETN@24	0.471882	-0.74112
1752	C9	DBP	24	24	-0.067519	-1.04207	0.907028	0.891984	0.982057	Basic	DBP@24 ~ C9@24	0.497218	-0.135794
1753	RARRES2	DBP	24	24	-0.333898	-0.982876	0.31508	0.313254	0.952275	Basic	DBP@24 ~ RARRES2@24	0.331111	-1.00842
1754	TNFRSF1B	DBP	24	24	-0.502973	-1.19867	0.192729	0.156476	0.952275	Basic	DBP@24 ~ TNFRSF1B@24	0.35495	-1.41702
1755	IDUA	DBP	24	24	-0.484761	-1.08015	0.11063	0.110531	0.952275	Basic	DBP@24 ~ IDUA@24	0.303771	-1.59581
1756	ADAMTS13	DBP	24	24	-0.646351	-1.23117	-0.061534	0.0302937	0.864642	Basic	DBP@24 ~ ADAMTS13@24	0.298376	-2.16623
1757	F7	DBP	24	24	0.113437	-0.468081	0.694955	0.702212	0.966182	Basic	DBP@24 ~ F7@24	0.296693	0.382338
1758	GNLY	DBP	24	24	-0.220191	-1.04133	0.600943	0.599178	0.966182	Basic	DBP@24 ~ GNLY@24	0.418946	-0.525583
1759	PIGR	DBP	24	24	-0.697493	-1.45709	0.0620991	0.071898	0.952275	Basic	DBP@24 ~ PIGR@24	0.387547	-1.79976
1760	WFIKKN2	DBP	24	24	0.261156	-0.368259	0.890571	0.416081	0.952275	Basic	DBP@24 ~ WFIKKN2@24	0.32113	0.813241
1761	FCER2	DBP	24	24	0.39593	-0.239429	1.03129	0.221938	0.952275	Basic	DBP@24 ~ FCER2@24	0.324163	1.22139
1762	CD48	DBP	24	24	-0.270522	-1.10204	0.560994	0.523697	0.966182	Basic	DBP@24 ~ CD48@24	0.424243	-0.637658
1763	CD5L	DBP	24	24	0.235506	-0.447319	0.918331	0.499039	0.960068	Basic	DBP@24 ~ CD5L@24	0.34838	0.676003
1764	CNTN4	DBP	24	24	-0.245578	-0.922082	0.430926	0.476773	0.960068	Basic	DBP@24 ~ CNTN4@24	0.345155	-0.711501
1765	FCGR3B	DBP	24	24	-0.50243	-1.305	0.300137	0.219816	0.952275	Basic	DBP@24 ~ FCGR3B@24	0.409473	-1.22702
1766	SERPIND1	DBP	24	24	-0.000110391	-0.681165	0.680945	0.999747	0.999747	Basic	DBP@24 ~ SERPIND1@24	0.347477	-0.000317693
1767	LY9	DBP	24	24	0.00311636	-0.746991	0.753224	0.993503	0.998464	Basic	DBP@24 ~ LY9@24	0.382708	0.00814292
1768	THBS2	DBP	24	24	0.512816	-0.0676792	1.09331	0.0833654	0.952275	Basic	DBP@24 ~ THBS2@24	0.296171	1.73149
1769	ACY1	DBP	24	24	0.504707	-0.231153	1.24057	0.178848	0.952275	Basic	DBP@24 ~ ACY1@24	0.375439	1.34431
1770	BMP1	DBP	24	24	0.178046	-0.548557	0.904649	0.631032	0.966182	Basic	DBP@24 ~ BMP1@24	0.370716	0.480276
1771	TPSB2	DBP	24	24	0.161885	-0.424016	0.747786	0.588129	0.966182	Basic	DBP@24 ~ TPSB2@24	0.298929	0.54155
1772	GZMA	DBP	24	24	-0.968936	-1.85553	-0.0823398	0.0321913	0.864642	Basic	DBP@24 ~ GZMA@24	0.452345	-2.14203
1773	INSR	DBP	24	24	-0.396797	-0.998121	0.204527	0.19589	0.952275	Basic	DBP@24 ~ INSR@24	0.306798	-1.29335
1774	SELE	DBP	24	24	0.611021	-0.107499	1.32954	0.0955623	0.952275	Basic	DBP@24 ~ SELE@24	0.366592	1.66676
1775	MPL	DBP	24	24	0.265763	-0.342366	0.873892	0.391691	0.952275	Basic	DBP@24 ~ MPL@24	0.31027	0.856554
1776	B2M	DBP	24	24	-0.510318	-1.15927	0.138638	0.123249	0.952275	Basic	DBP@24 ~ B2M@24	0.3311	-1.54128
1777	LTA|LTB	DBP	24	24	-0.17864	-1.14982	0.792536	0.718453	0.966182	Basic	DBP@24 ~ LTA|LTB@24	0.495498	-0.360526
1778	CCL22	DBP	24	24	-0.458976	-1.11422	0.196264	0.169777	0.952275	Basic	DBP@24 ~ CCL22@24	0.334306	-1.37292
1779	CCL17	DBP	24	24	-0.165085	-0.771746	0.441576	0.593786	0.966182	Basic	DBP@24 ~ CCL17@24	0.309521	-0.533356
1780	ADIPOQ	DBP	24	24	-0.192325	-1.2149	0.830248	0.712399	0.966182	Basic	DBP@24 ~ ADIPOQ@24	0.521721	-0.368636
1781	CHIT1	DBP	24	24	-0.183345	-0.801864	0.435174	0.561244	0.966182	Basic	DBP@24 ~ CHIT1@24	0.315571	-0.580994
1782	HGFAC	DBP	24	24	0.423822	-0.166889	1.01453	0.159647	0.952275	Basic	DBP@24 ~ HGFAC@24	0.301383	1.40626
1783	ESM1	DBP	24	24	-0.607181	-1.20499	-0.0093712	0.0465111	0.952275	Basic	DBP@24 ~ ESM1@24	0.305005	-1.99072
1784	CXCL10	DBP	24	24	-0.222892	-0.87569	0.429906	0.503352	0.960068	Basic	DBP@24 ~ CXCL10@24	0.33306	-0.669225
1785	PAPPA	DBP	24	24	-0.180841	-0.891357	0.529675	0.617878	0.966182	Basic	DBP@24 ~ PAPPA@24	0.362508	-0.498861
1786	SERPINA3	DBP	24	24	-0.832149	-1.42427	-0.240031	0.00587741	0.72653	Basic	DBP@24 ~ SERPINA3@24	0.302101	-2.75454
1787	MMP2	DBP	24	24	-0.608952	-1.37895	0.161044	0.121125	0.952275	Basic	DBP@24 ~ MMP2@24	0.392855	-1.55007
1788	CRP	DBP	24	24	0.446233	-0.247248	1.13971	0.207238	0.952275	Basic	DBP@24 ~ CRP@24	0.353817	1.2612
1789	MST1	DBP	24	24	-0.00495717	-0.584257	0.574342	0.986618	0.998018	Basic	DBP@24 ~ MST1@24	0.295561	-0.0167721
1790	ENPP7	DBP	24	24	0.25255	-0.323682	0.828782	0.390327	0.952275	Basic	DBP@24 ~ ENPP7@24	0.293996	0.859025
1791	C4A|C4B	DBP	24	24	-0.42779	-1.00334	0.147758	0.145167	0.952275	Basic	DBP@24 ~ C4A|C4B@24	0.293647	-1.45682
1792	MMP12	DBP	24	24	-0.183753	-0.817613	0.450107	0.569902	0.966182	Basic	DBP@24 ~ MMP12@24	0.323398	-0.568195
1793	NCAM1	DBP	24	24	-0.476153	-1.18444	0.232132	0.187626	0.952275	Basic	DBP@24 ~ NCAM1@24	0.36137	-1.31763
1794	SLITRK5	DBP	24	24	-0.439631	-1.20386	0.324598	0.259527	0.952275	Basic	DBP@24 ~ SLITRK5@24	0.389913	-1.12751
1795	AFM	DBP	24	24	0.20471	-0.597908	1.00733	0.617142	0.966182	Basic	DBP@24 ~ AFM@24	0.409499	0.499904
1796	SELL	DBP	24	24	0.0706727	-0.548191	0.689537	0.822892	0.973012	Basic	DBP@24 ~ SELL@24	0.315747	0.223827
1797	LYZ	DBP	24	24	-0.0104114	-0.602226	0.581403	0.972494	0.998018	Basic	DBP@24 ~ LYZ@24	0.301946	-0.034481
1798	MMP1	DBP	24	24	-0.358035	-0.945927	0.229857	0.232607	0.952275	Basic	DBP@24 ~ MMP1@24	0.299945	-1.19367
1799	SHBG	DBP	24	24	-0.947881	-1.76378	-0.131986	0.0227823	0.80439	Basic	DBP@24 ~ SHBG@24	0.416273	-2.27707
1800	STC1	DBP	24	24	-0.128631	-1.01851	0.761246	0.776934	0.973012	Basic	DBP@24 ~ STC1@24	0.454019	-0.283316
1801	GP1BA	DBP	24	24	-0.189897	-0.783373	0.403579	0.530562	0.966182	Basic	DBP@24 ~ GP1BA@24	0.302794	-0.627149
1802	LGALS3BP	DBP	24	24	0.332352	-0.273827	0.938531	0.282547	0.952275	Basic	DBP@24 ~ LGALS3BP@24	0.309275	1.07462
1803	CD163	DBP	24	24	-0.00784751	-0.783886	0.768191	0.984187	0.998018	Basic	DBP@24 ~ CD163@24	0.395938	-0.01982
1804	FAP	DBP	24	24	-0.162928	-0.814616	0.48876	0.624121	0.966182	Basic	DBP@24 ~ FAP@24	0.332494	-0.490018
1805	PRSS2	DBP	24	24	0.313373	-0.313243	0.939989	0.326985	0.952275	Basic	DBP@24 ~ PRSS2@24	0.319702	0.980203
1806	NOTCH1	DBP	24	24	-0.564026	-1.27004	0.14199	0.117392	0.952275	Basic	DBP@24 ~ NOTCH1@24	0.360212	-1.56582
1807	ICAM5	DBP	24	24	-0.375491	-0.975116	0.224134	0.219682	0.952275	Basic	DBP@24 ~ ICAM5@24	0.305931	-1.22737
1808	S100A9	DBP	24	24	-0.0118734	-1.48784	1.4641	0.98742	0.998018	Basic	DBP@24 ~ S100A9@24	0.753046	-0.0157672
1809	OMD	DBP	24	24	0.180858	-0.49632	0.858036	0.600649	0.966182	Basic	DBP@24 ~ OMD@24	0.345499	0.523469
1810	SEMA3E	DBP	24	24	0.434197	-0.291324	1.15972	0.240802	0.952275	Basic	DBP@24 ~ SEMA3E@24	0.370164	1.17299
1811	SPOCK2	DBP	24	24	-0.007653	-0.689543	0.674237	0.98245	0.998018	Basic	DBP@24 ~ SPOCK2@24	0.347903	-0.0219975
1812	CRTAM_Olink	DBP	24	24	0.0472045	-0.652857	0.747266	0.894857	0.982057	Basic	DBP@24 ~ CRTAM_Olink@24	0.357174	0.132161
1813	EZR_Olink	DBP	24	24	-0.437087	-1.36784	0.493668	0.357351	0.952275	Basic	DBP@24 ~ EZR_Olink@24	0.474875	-0.920425
1814	FCRL2_Olink	DBP	24	24	0.0481579	-0.682397	0.778713	0.897197	0.982057	Basic	DBP@24 ~ FCRL2_Olink@24	0.372732	0.129202
1815	CSF3_Olink	DBP	24	24	0.458863	-0.164152	1.08188	0.148858	0.952275	Basic	DBP@24 ~ CSF3_Olink@24	0.317865	1.44358
1816	MSTN_Olink	DBP	24	24	0.0688159	-0.575026	0.712658	0.834065	0.973012	Basic	DBP@24 ~ MSTN_Olink@24	0.328491	0.209491
1817	GZMA_Olink	DBP	24	24	-0.148418	-1.05446	0.757621	0.74816	0.970309	Basic	DBP@24 ~ GZMA_Olink@24	0.462265	-0.321067
1818	ASAH2_Olink	DBP	24	24	-0.0275401	-0.615787	0.560707	0.926887	0.984654	Basic	DBP@24 ~ ASAH2_Olink@24	0.300126	-0.0917618
1819	MME_Olink	DBP	24	24	-0.133004	-0.755778	0.48977	0.675514	0.966182	Basic	DBP@24 ~ MME_Olink@24	0.317742	-0.418591
1820	NMNAT1_Olink	DBP	24	24	-0.369043	-0.989367	0.251281	0.243598	0.952275	Basic	DBP@24 ~ NMNAT1_Olink@24	0.316492	-1.16604
1821	NTRK3_Olink	DBP	24	24	0.0347536	-0.575969	0.645476	0.911192	0.982188	Basic	DBP@24 ~ NTRK3_Olink@24	0.311593	0.111535
1822	SIGLEC1_Olink	DBP	24	24	-0.300267	-0.94994	0.349406	0.365002	0.952275	Basic	DBP@24 ~ SIGLEC1_Olink@24	0.331466	-0.905876
1823	ACVRL1_Olink	DBP	24	24	-0.150332	-0.786029	0.485365	0.642999	0.966182	Basic	DBP@24 ~ ACVRL1_Olink@24	0.324335	-0.463508
1824	SMPD1_Olink	DBP	24	24	0.0610664	-0.519533	0.641665	0.836674	0.973012	Basic	DBP@24 ~ SMPD1_Olink@24	0.296224	0.206149
1825	CCL11_Olink	DBP	24	24	-0.686737	-1.37336	-0.00011764	0.0499565	0.952275	Basic	DBP@24 ~ CCL11_Olink@24	0.350316	-1.96034
1826	CD6_Olink	DBP	24	24	-0.12931	-1.16583	0.907214	0.806831	0.973012	Basic	DBP@24 ~ CD6_Olink@24	0.528839	-0.244517
1827	CXCL10_Olink	DBP	24	24	0.265297	-0.418437	0.949031	0.446954	0.952275	Basic	DBP@24 ~ CXCL10_Olink@24	0.348844	0.760503
1828	CXCL11_Olink	DBP	24	24	-0.0730667	-0.702693	0.55656	0.820071	0.973012	Basic	DBP@24 ~ CXCL11_Olink@24	0.321238	-0.227453
1829	CXCL9_Olink	DBP	24	24	-0.288734	-1.02562	0.44815	0.442492	0.952275	Basic	DBP@24 ~ CXCL9_Olink@24	0.375961	-0.767989
1830	S100A12_Olink	DBP	24	24	0.150575	-0.755245	1.05639	0.744566	0.968917	Basic	DBP@24 ~ S100A12_Olink@24	0.462153	0.325812
1831	FGF21_Olink	DBP	24	24	0.334394	-0.33524	1.00403	0.327699	0.952275	Basic	DBP@24 ~ FGF21_Olink@24	0.34165	0.978762
1832	HGF_Olink	DBP	24	24	0.11967	-0.605075	0.844415	0.746214	0.968917	Basic	DBP@24 ~ HGF_Olink@24	0.369768	0.323635
1833	MMP1_Olink	DBP	24	24	0.0883765	-0.575129	0.751882	0.794042	0.973012	Basic	DBP@24 ~ MMP1_Olink@24	0.338523	0.261065
1834	OSM_Olink	DBP	24	24	-0.14782	-0.963603	0.667963	0.722475	0.966182	Basic	DBP@24 ~ OSM_Olink@24	0.416216	-0.355152
1835	TGFA_Olink	DBP	24	24	-0.344067	-1.32895	0.640815	0.493519	0.960068	Basic	DBP@24 ~ TGFA_Olink@24	0.502491	-0.684723
1836	VEGFA_Olink	DBP	24	24	-0.120528	-0.770689	0.529633	0.716346	0.966182	Basic	DBP@24 ~ VEGFA_Olink@24	0.331715	-0.363348
1837	CCL21	BMI	17	24	-0.130232	-0.506154	0.24569	0.49713	0.942904	Basic	BMI@24 ~ CCL21@17	0.191797	-0.67901
1838	MMP9	BMI	17	24	0.15228	-0.303365	0.607925	0.512437	0.949584	Basic	BMI@24 ~ MMP9@17	0.232472	0.655047
1839	MPO	BMI	17	24	0.148962	-0.316654	0.614578	0.530625	0.960508	Basic	BMI@24 ~ MPO@17	0.237559	0.627053
1840	NTRK3	BMI	17	24	-0.176405	-0.530136	0.177326	0.328349	0.917145	Basic	BMI@24 ~ NTRK3@17	0.180475	-0.977448
1841	TNFRSF17	BMI	17	24	-0.106452	-0.438474	0.22557	0.529736	0.960508	Basic	BMI@24 ~ TNFRSF17@17	0.169399	-0.62841
1842	MIA	BMI	17	24	-0.149417	-0.47689	0.178056	0.371164	0.917145	Basic	BMI@24 ~ MIA@17	0.167078	-0.894295
1843	CCL25	BMI	17	24	0.313078	-0.004393	0.630549	0.0532511	0.81179	Basic	BMI@24 ~ CCL25@17	0.161975	1.93288
1844	IGFBP1	BMI	17	24	-0.409909	-0.745702	-0.0741159	0.0167289	0.808338	Basic	BMI@24 ~ IGFBP1@17	0.171323	-2.39261
1845	LTF	BMI	17	24	-0.0930836	-0.437573	0.251406	0.596384	0.965185	Basic	BMI@24 ~ LTF@17	0.17576	-0.529606
1846	BCAM	BMI	17	24	-0.186084	-0.482673	0.110505	0.2188	0.901214	Basic	BMI@24 ~ BCAM@17	0.151321	-1.22973
1847	EDA	BMI	17	24	0.0173623	-0.327182	0.361907	0.921322	0.996109	Basic	BMI@24 ~ EDA@17	0.175788	0.0987684
1848	C5	BMI	17	24	0.213742	-0.100062	0.527546	0.181869	0.887904	Basic	BMI@24 ~ C5@17	0.160104	1.33502
1849	GHR	BMI	17	24	-0.123288	-0.495	0.248424	0.515638	0.949584	Basic	BMI@24 ~ GHR@17	0.189649	-0.650085
1850	IGFBP4	BMI	17	24	0.0920856	-0.245187	0.429358	0.592554	0.965185	Basic	BMI@24 ~ IGFBP4@17	0.172078	0.535139
1851	CLEC11A	BMI	17	24	-0.0776068	-0.373978	0.218765	0.607784	0.965185	Basic	BMI@24 ~ CLEC11A@17	0.15121	-0.513239
1852	VCAM1	BMI	17	24	-0.0442321	-0.46778	0.379316	0.837816	0.996109	Basic	BMI@24 ~ VCAM1@17	0.216096	-0.204687
1853	LGALS4	BMI	17	24	-0.188824	-0.509827	0.132179	0.248939	0.901214	Basic	BMI@24 ~ LGALS4@17	0.163777	-1.15293
1854	CD209	BMI	17	24	-0.0282385	-0.358206	0.301729	0.866791	0.996109	Basic	BMI@24 ~ CD209@17	0.168351	-0.167736
1855	IL19	BMI	17	24	-0.270335	-0.601736	0.0610657	0.109856	0.86418	Basic	BMI@24 ~ IL19@17	0.169082	-1.59884
1856	CXCL11	BMI	17	24	-0.00505021	-0.508764	0.498664	0.984322	0.996109	Basic	BMI@24 ~ CXCL11@17	0.256997	-0.0196509
1857	MRC2	BMI	17	24	-0.257832	-0.720576	0.204912	0.2748	0.905804	Basic	BMI@24 ~ MRC2@17	0.236094	-1.09207
1858	CCL18	BMI	17	24	-0.0140318	-0.397847	0.369783	0.942877	0.996109	Basic	BMI@24 ~ CCL18@17	0.195824	-0.0716552
1859	RETN	BMI	17	24	-0.0387176	-0.501585	0.42415	0.869772	0.996109	Basic	BMI@24 ~ RETN@17	0.236157	-0.163949
1860	C9	BMI	17	24	-0.194194	-0.659761	0.271373	0.41362	0.918838	Basic	BMI@24 ~ C9@17	0.237534	-0.817542
1861	RARRES2	BMI	17	24	0.116607	-0.222957	0.456171	0.500905	0.944396	Basic	BMI@24 ~ RARRES2@17	0.173247	0.673068
1862	TNFRSF1B	BMI	17	24	0.0875591	-0.295086	0.470204	0.653792	0.978755	Basic	BMI@24 ~ TNFRSF1B@17	0.195227	0.448499
1863	IDUA	BMI	17	24	0.181736	-0.163281	0.526753	0.301877	0.90971	Basic	BMI@24 ~ IDUA@17	0.176029	1.03242
1864	ADAMTS13	BMI	17	24	-0.0941342	-0.398867	0.210599	0.544874	0.963388	Basic	BMI@24 ~ ADAMTS13@17	0.155476	-0.605458
1865	F7	BMI	17	24	0.213135	-0.0856121	0.511882	0.162016	0.887904	Basic	BMI@24 ~ F7@17	0.152422	1.39832
1866	GNLY	BMI	17	24	-0.157048	-0.546641	0.232545	0.429474	0.918838	Basic	BMI@24 ~ GNLY@17	0.198772	-0.790091
1867	PIGR	BMI	17	24	-0.187761	-0.593518	0.217996	0.364421	0.917145	Basic	BMI@24 ~ PIGR@17	0.207019	-0.906975
1868	WFIKKN2	BMI	17	24	-0.0770494	-0.411508	0.257409	0.65161	0.978755	Basic	BMI@24 ~ WFIKKN2@17	0.170642	-0.451527
1869	FCER2	BMI	17	24	0.167338	-0.158114	0.49279	0.313562	0.915178	Basic	BMI@24 ~ FCER2@17	0.166047	1.00777
1870	CD48	BMI	17	24	-0.168168	-0.6723	0.335964	0.513229	0.949584	Basic	BMI@24 ~ CD48@17	0.25721	-0.653816
1871	CD5L	BMI	17	24	0.0127948	-0.351083	0.376673	0.945055	0.996109	Basic	BMI@24 ~ CD5L@17	0.185652	0.0689182
1872	CNTN4	BMI	17	24	-0.343352	-0.701744	0.0150399	0.0604151	0.827005	Basic	BMI@24 ~ CNTN4@17	0.182853	-1.87775
1873	FCGR3B	BMI	17	24	0.262627	-0.218528	0.743782	0.284701	0.907918	Basic	BMI@24 ~ FCGR3B@17	0.245487	1.06982
1874	SERPIND1	BMI	17	24	-0.19439	-0.519991	0.131211	0.241937	0.901214	Basic	BMI@24 ~ SERPIND1@17	0.166123	-1.17016
1875	LY9	BMI	17	24	0.136751	-0.239193	0.512695	0.475871	0.941486	Basic	BMI@24 ~ LY9@17	0.191808	0.712958
1876	THBS2	BMI	17	24	0.221375	-0.0799868	0.522737	0.149931	0.887904	Basic	BMI@24 ~ THBS2@17	0.153756	1.43978
1877	ACY1	BMI	17	24	-0.11092	-0.501346	0.279506	0.577639	0.963388	Basic	BMI@24 ~ ACY1@17	0.199197	-0.556836
1878	BMP1	BMI	17	24	0.28692	-0.0897704	0.66361	0.135461	0.882727	Basic	BMI@24 ~ BMP1@17	0.192189	1.49291
1879	TPSB2	BMI	17	24	-0.050712	-0.361056	0.259632	0.74876	0.996109	Basic	BMI@24 ~ TPSB2@17	0.158339	-0.320275
1880	GZMA	BMI	17	24	0.0117845	-0.443412	0.466981	0.959531	0.996109	Basic	BMI@24 ~ GZMA@17	0.232243	0.0507421
1881	INSR	BMI	17	24	0.129152	-0.182533	0.440837	0.416702	0.918838	Basic	BMI@24 ~ INSR@17	0.159023	0.812159
1882	SELE	BMI	17	24	-0.105228	-0.486811	0.276355	0.588851	0.965185	Basic	BMI@24 ~ SELE@17	0.194685	-0.540504
1883	MPL	BMI	17	24	0.172909	-0.160573	0.506391	0.30951	0.914777	Basic	BMI@24 ~ MPL@17	0.170144	1.01625
1884	B2M	BMI	17	24	-0.0665205	-0.434869	0.301828	0.72337	0.996109	Basic	BMI@24 ~ B2M@17	0.187933	-0.353959
1885	LTA|LTB	BMI	17	24	-0.205621	-0.645028	0.233786	0.359046	0.917145	Basic	BMI@24 ~ LTA|LTB@17	0.224187	-0.917185
1886	CCL22	BMI	17	24	-0.110758	-0.445965	0.224449	0.517233	0.95059	Basic	BMI@24 ~ CCL22@17	0.171024	-0.647617
1887	CCL17	BMI	17	24	-0.143696	-0.456087	0.168695	0.367282	0.917145	Basic	BMI@24 ~ CCL17@17	0.159383	-0.901577
1888	ADIPOQ	BMI	17	24	-0.126993	-0.645023	0.391037	0.630882	0.975167	Basic	BMI@24 ~ ADIPOQ@17	0.264301	-0.480486
1889	CHIT1	BMI	17	24	-0.254023	-0.607015	0.0989691	0.1584	0.887904	Basic	BMI@24 ~ CHIT1@17	0.180098	-1.41047
1890	HGFAC	BMI	17	24	-0.0194325	-0.340524	0.301659	0.905577	0.996109	Basic	BMI@24 ~ HGFAC@17	0.163822	-0.11862
1891	ESM1	BMI	17	24	-0.156855	-0.478475	0.164765	0.339125	0.917145	Basic	BMI@24 ~ ESM1@17	0.164092	-0.955897
1892	CXCL10	BMI	17	24	-0.183669	-0.544725	0.177387	0.318739	0.916449	Basic	BMI@24 ~ CXCL10@17	0.184212	-0.997052
1893	PAPPA	BMI	17	24	0.370791	0.035041	0.706541	0.0304216	0.808338	Basic	BMI@24 ~ PAPPA@17	0.171301	2.16456
1894	SERPINA3	BMI	17	24	-0.155677	-0.475235	0.163881	0.339661	0.917145	Basic	BMI@24 ~ SERPINA3@17	0.16304	-0.954839
1895	MMP2	BMI	17	24	-0.0127431	-0.410023	0.384537	0.949871	0.996109	Basic	BMI@24 ~ MMP2@17	0.202694	-0.0628687
1896	CRP	BMI	17	24	0.374831	0.00485552	0.744806	0.0470648	0.808338	Basic	BMI@24 ~ CRP@17	0.188763	1.98572
1897	MST1	BMI	17	24	0.0486291	-0.250731	0.34799	0.750189	0.996109	Basic	BMI@24 ~ MST1@17	0.152735	0.318389
1898	ENPP7	BMI	17	24	-0.0301906	-0.332503	0.272122	0.844816	0.996109	Basic	BMI@24 ~ ENPP7@17	0.154241	-0.195737
1899	C4A|C4B	BMI	17	24	-0.212262	-0.510247	0.0857227	0.162668	0.887904	Basic	BMI@24 ~ C4A|C4B@17	0.152033	-1.39616
1900	MMP12	BMI	17	24	0.119121	-0.224569	0.462811	0.496932	0.942904	Basic	BMI@24 ~ MMP12@17	0.175352	0.679325
1901	NCAM1	BMI	17	24	-0.0845535	-0.44975	0.280643	0.649976	0.978755	Basic	BMI@24 ~ NCAM1@17	0.186325	-0.453796
1902	SLITRK5	BMI	17	24	-0.19336	-0.549124	0.162404	0.286751	0.909283	Basic	BMI@24 ~ SLITRK5@17	0.181512	-1.06527
1903	AFM	BMI	17	24	-0.093267	-0.506235	0.319701	0.658013	0.980098	Basic	BMI@24 ~ AFM@17	0.210698	-0.442657
1904	SELL	BMI	17	24	-0.113068	-0.44675	0.220614	0.506597	0.948126	Basic	BMI@24 ~ SELL@17	0.170246	-0.664145
1905	LYZ	BMI	17	24	-0.158414	-0.465466	0.148638	0.31192	0.915178	Basic	BMI@24 ~ LYZ@17	0.156659	-1.0112
1906	MMP1	BMI	17	24	-0.152202	-0.466382	0.161978	0.342363	0.917145	Basic	BMI@24 ~ MMP1@17	0.160296	-0.949506
1907	SHBG	BMI	17	24	-0.476886	-0.916912	-0.0368601	0.0336543	0.808338	Basic	BMI@24 ~ SHBG@17	0.224503	-2.12419
1908	STC1	BMI	17	24	0.540121	0.0951481	0.985094	0.0173545	0.808338	Basic	BMI@24 ~ STC1@17	0.227027	2.3791
1909	GP1BA	BMI	17	24	0.0908375	-0.232047	0.413722	0.581354	0.963388	Basic	BMI@24 ~ GP1BA@17	0.164737	0.551409
1910	LGALS3BP	BMI	17	24	0.073775	-0.253079	0.400629	0.658203	0.980098	Basic	BMI@24 ~ LGALS3BP@17	0.166762	0.442397
1911	CD163	BMI	17	24	0.0905726	-0.343095	0.52424	0.682282	0.983006	Basic	BMI@24 ~ CD163@17	0.221259	0.409351
1912	FAP	BMI	17	24	0.0248741	-0.317961	0.367709	0.886917	0.996109	Basic	BMI@24 ~ FAP@17	0.174916	0.142206
1913	PRSS2	BMI	17	24	0.245522	-0.0989127	0.589957	0.162372	0.887904	Basic	BMI@24 ~ PRSS2@17	0.175732	1.39714
1914	NOTCH1	BMI	17	24	-0.38355	-0.761438	-0.005662	0.0466608	0.808338	Basic	BMI@24 ~ NOTCH1@17	0.1928	-1.98937
1915	ICAM5	BMI	17	24	-0.113368	-0.439112	0.212376	0.495153	0.942904	Basic	BMI@24 ~ ICAM5@17	0.166196	-0.682134
1916	S100A9	BMI	17	24	0.276084	-0.425447	0.977615	0.440501	0.919586	Basic	BMI@24 ~ S100A9@17	0.357924	0.771348
1917	OMD	BMI	17	24	-0.0486473	-0.400479	0.303184	0.786386	0.996109	Basic	BMI@24 ~ OMD@17	0.179506	-0.271007
1918	SEMA3E	BMI	17	24	-0.0550984	-0.419147	0.30895	0.766738	0.996109	Basic	BMI@24 ~ SEMA3E@17	0.185739	-0.296644
1919	SPOCK2	BMI	17	24	0.128465	-0.214263	0.471193	0.462541	0.934094	Basic	BMI@24 ~ SPOCK2@17	0.174861	0.734669
1920	CRTAM_Olink	BMI	17	24	-0.12861	-0.491124	0.233904	0.486832	0.942904	Basic	BMI@24 ~ CRTAM_Olink@17	0.184956	-0.695355
1921	EZR_Olink	BMI	17	24	-0.285777	-0.767645	0.196091	0.245074	0.901214	Basic	BMI@24 ~ EZR_Olink@17	0.245851	-1.1624
1922	FCRL2_Olink	BMI	17	24	-0.27387	-0.643834	0.0960937	0.146804	0.887056	Basic	BMI@24 ~ FCRL2_Olink@17	0.188757	-1.45091
1923	CSF3_Olink	BMI	17	24	0.0785252	-0.250588	0.407639	0.640035	0.978035	Basic	BMI@24 ~ CSF3_Olink@17	0.167915	0.467649
1924	MSTN_Olink	BMI	17	24	0.150357	-0.180062	0.480776	0.372446	0.917145	Basic	BMI@24 ~ MSTN_Olink@17	0.168581	0.891898
1925	GZMA_Olink	BMI	17	24	-0.351886	-0.776418	0.0726461	0.104248	0.86418	Basic	BMI@24 ~ GZMA_Olink@17	0.216598	-1.6246
1926	ASAH2_Olink	BMI	17	24	0.163937	-0.134804	0.462678	0.282119	0.907918	Basic	BMI@24 ~ ASAH2_Olink@17	0.152419	1.07557
1927	MME_Olink	BMI	17	24	0.261487	-0.0599804	0.582954	0.11087	0.86418	Basic	BMI@24 ~ MME_Olink@17	0.164014	1.5943
1928	NMNAT1_Olink	BMI	17	24	-0.0678609	-0.395512	0.25979	0.684785	0.983006	Basic	BMI@24 ~ NMNAT1_Olink@17	0.167169	-0.405942
1929	NTRK3_Olink	BMI	17	24	-0.172953	-0.487566	0.14166	0.28127	0.907578	Basic	BMI@24 ~ NTRK3_Olink@17	0.160517	-1.07747
1930	SIGLEC1_Olink	BMI	17	24	0.0958806	-0.25169	0.443451	0.588725	0.965185	Basic	BMI@24 ~ SIGLEC1_Olink@17	0.177332	0.540684
1931	ACVRL1_Olink	BMI	17	24	0.0167313	-0.301626	0.335088	0.917956	0.996109	Basic	BMI@24 ~ ACVRL1_Olink@17	0.162427	0.103008
1932	SMPD1_Olink	BMI	17	24	-0.192801	-0.487446	0.101844	0.199657	0.898456	Basic	BMI@24 ~ SMPD1_Olink@17	0.150329	-1.28253
1933	CCL11_Olink	BMI	17	24	-0.20014	-0.580409	0.180129	0.302272	0.90971	Basic	BMI@24 ~ CCL11_Olink@17	0.194015	-1.03157
1934	CD6_Olink	BMI	17	24	0.634079	0.137978	1.13018	0.0122409	0.808338	Basic	BMI@24 ~ CD6_Olink@17	0.253113	2.50512
1935	CXCL10_Olink	BMI	17	24	-0.22415	-0.592863	0.144563	0.233445	0.901214	Basic	BMI@24 ~ CXCL10_Olink@17	0.188119	-1.19153
1936	CXCL11_Olink	BMI	17	24	0.237581	-0.113402	0.588564	0.184601	0.887904	Basic	BMI@24 ~ CXCL11_Olink@17	0.179073	1.32673
1937	CXCL9_Olink	BMI	17	24	0.248696	-0.159815	0.657207	0.232784	0.901214	Basic	BMI@24 ~ CXCL9_Olink@17	0.208424	1.19322
1938	S100A12_Olink	BMI	17	24	-0.136632	-0.589559	0.316295	0.554344	0.963388	Basic	BMI@24 ~ S100A12_Olink@17	0.231085	-0.591263
1939	FGF21_Olink	BMI	17	24	0.175977	-0.167462	0.519416	0.315236	0.915178	Basic	BMI@24 ~ FGF21_Olink@17	0.175224	1.0043
1940	HGF_Olink	BMI	17	24	0.0819061	-0.287138	0.450951	0.663559	0.98113	Basic	BMI@24 ~ HGF_Olink@17	0.188288	0.435004
1941	MMP1_Olink	BMI	17	24	-0.0155795	-0.361625	0.330466	0.929684	0.996109	Basic	BMI@24 ~ MMP1_Olink@17	0.176554	-0.0882421
1942	OSM_Olink	BMI	17	24	-0.223651	-0.641417	0.194115	0.294046	0.90971	Basic	BMI@24 ~ OSM_Olink@17	0.213146	-1.04929
1943	TGFA_Olink	BMI	17	24	0.157243	-0.366798	0.681284	0.556455	0.963388	Basic	BMI@24 ~ TGFA_Olink@17	0.267368	0.588115
1944	VEGFA_Olink	BMI	17	24	0.102277	-0.234377	0.438931	0.551536	0.963388	Basic	BMI@24 ~ VEGFA_Olink@17	0.171762	0.595458
1945	CCL21	Height	17	24	0.766767	-3.50891	5.04245	0.72522	0.996109	Basic	Height@24 ~ CCL21@17	2.18147	0.351491
1946	MMP9	Height	17	24	-4.47413	-8.95206	0.0038036	0.0501909	0.808338	Basic	Height@24 ~ MMP9@17	2.28466	-1.95834
1947	MPO	Height	17	24	2.49711	-3.16907	8.16329	0.38771	0.918838	Basic	Height@24 ~ MPO@17	2.89091	0.86378
1948	NTRK3	Height	17	24	1.3356	-2.62242	5.29362	0.508366	0.949502	Basic	Height@24 ~ NTRK3@17	2.0194	0.661385
1949	TNFRSF17	Height	17	24	-0.477864	-4.03748	3.08175	0.792456	0.996109	Basic	Height@24 ~ TNFRSF17@17	1.81613	-0.263122
1950	MIA	Height	17	24	-1.14689	-4.73504	2.44126	0.531	0.960508	Basic	Height@24 ~ MIA@17	1.83069	-0.62648
1951	CCL25	Height	17	24	-3.3887	-6.86255	0.0851452	0.0558808	0.820777	Basic	Height@24 ~ CCL25@17	1.77237	-1.91196
1952	IGFBP1	Height	17	24	2.57021	-1.1848	6.32522	0.179736	0.887904	Basic	Height@24 ~ IGFBP1@17	1.91582	1.34157
1953	LTF	Height	17	24	1.53522	-2.34689	5.41733	0.438281	0.919315	Basic	Height@24 ~ LTF@17	1.98067	0.775101
1954	BCAM	Height	17	24	-2.01194	-5.24188	1.218	0.222129	0.901214	Basic	Height@24 ~ BCAM@17	1.64793	-1.22089
1955	EDA	Height	17	24	1.20624	-2.58418	4.99666	0.5328	0.962816	Basic	Height@24 ~ EDA@17	1.93389	0.623738
1956	C5	Height	17	24	0.815599	-2.61718	4.24838	0.641445	0.978035	Basic	Height@24 ~ C5@17	1.75142	0.465679
1957	GHR	Height	17	24	0.784476	-3.42131	4.99026	0.714675	0.99569	Basic	Height@24 ~ GHR@17	2.14581	0.365585
1958	IGFBP4	Height	17	24	0.941101	-2.72451	4.60671	0.61482	0.965185	Basic	Height@24 ~ IGFBP4@17	1.87021	0.503206
1959	CLEC11A	Height	17	24	1.86052	-1.34904	5.07008	0.255884	0.901214	Basic	Height@24 ~ CLEC11A@17	1.63753	1.13617
1960	VCAM1	Height	17	24	-1.17642	-5.48258	3.12974	0.592333	0.965185	Basic	Height@24 ~ VCAM1@17	2.19702	-0.535462
1961	LGALS4	Height	17	24	0.841638	-2.64046	4.32373	0.635685	0.977188	Basic	Height@24 ~ LGALS4@17	1.77658	0.473741
1962	CD209	Height	17	24	-0.551654	-4.16184	3.05853	0.76456	0.996109	Basic	Height@24 ~ CD209@17	1.84193	-0.299498
1963	IL19	Height	17	24	-0.0783911	-3.87119	3.7144	0.967686	0.996109	Basic	Height@24 ~ IL19@17	1.9351	-0.0405101
1964	CXCL11	Height	17	24	-2.46534	-7.33239	2.40171	0.320802	0.916449	Basic	Height@24 ~ CXCL11@17	2.48319	-0.992812
1965	MRC2	Height	17	24	-0.733819	-6.38315	4.91551	0.799037	0.996109	Basic	Height@24 ~ MRC2@17	2.88231	-0.254594
1966	CCL18	Height	17	24	0.425793	-3.78674	4.63832	0.842957	0.996109	Basic	Height@24 ~ CCL18@17	2.14925	0.198112
1967	RETN	Height	17	24	0.621611	-4.96243	6.20565	0.827285	0.996109	Basic	Height@24 ~ RETN@17	2.849	0.218186
1968	C9	Height	17	24	3.60204	-1.69839	8.90247	0.182871	0.887904	Basic	Height@24 ~ C9@17	2.7043	1.33197
1969	RARRES2	Height	17	24	0.728478	-3.10569	4.56265	0.709601	0.993777	Basic	Height@24 ~ RARRES2@17	1.95621	0.372393
1970	TNFRSF1B	Height	17	24	0.796752	-3.37879	4.9723	0.708408	0.993777	Basic	Height@24 ~ TNFRSF1B@17	2.13038	0.373995
1971	IDUA	Height	17	24	-2.99704	-6.67814	0.684056	0.110539	0.86418	Basic	Height@24 ~ IDUA@17	1.87811	-1.59577
1972	ADAMTS13	Height	17	24	-0.264484	-3.60699	3.07802	0.87675	0.996109	Basic	Height@24 ~ ADAMTS13@17	1.70536	-0.15509
1973	F7	Height	17	24	2.07125	-1.1899	5.3324	0.213186	0.901214	Basic	Height@24 ~ F7@17	1.66385	1.24485
1974	GNLY	Height	17	24	-3.2787	-7.76557	1.20817	0.152077	0.887904	Basic	Height@24 ~ GNLY@17	2.28922	-1.43223
1975	PIGR	Height	17	24	-4.27603	-7.35858	-1.19348	0.00655074	0.699047	Basic	Height@24 ~ PIGR@17	1.57273	-2.71886
1976	WFIKKN2	Height	17	24	-0.510372	-4.16857	3.14783	0.784509	0.996109	Basic	Height@24 ~ WFIKKN2@17	1.86643	-0.273448
1977	FCER2	Height	17	24	3.1006	-0.494608	6.69581	0.0909593	0.858859	Basic	Height@24 ~ FCER2@17	1.83429	1.69035
1978	CD48	Height	17	24	0.754924	-3.90799	5.41784	0.750999	0.996109	Basic	Height@24 ~ CD48@17	2.37904	0.317323
1979	CD5L	Height	17	24	2.27655	-1.6381	6.1912	0.254357	0.901214	Basic	Height@24 ~ CD5L@17	1.99727	1.13983
1980	CNTN4	Height	17	24	1.91702	-1.98497	5.81901	0.335579	0.917145	Basic	Height@24 ~ CNTN4@17	1.99081	0.962935
1981	FCGR3B	Height	17	24	1.1084	-3.41287	5.62967	0.630874	0.975167	Basic	Height@24 ~ FCGR3B@17	2.30677	0.480499
1982	SERPIND1	Height	17	24	-2.98677	-6.2554	0.281863	0.073296	0.858859	Basic	Height@24 ~ SERPIND1@17	1.66767	-1.79098
1983	LY9	Height	17	24	0.900839	-3.10132	4.903	0.659089	0.980264	Basic	Height@24 ~ LY9@17	2.04192	0.441173
1984	THBS2	Height	17	24	-0.186855	-3.51666	3.14295	0.91242	0.996109	Basic	Height@24 ~ THBS2@17	1.69888	-0.109987
1985	ACY1	Height	17	24	-3.53746	-7.77964	0.704725	0.102176	0.86418	Basic	Height@24 ~ ACY1@17	2.16438	-1.6344
1986	BMP1	Height	17	24	-1.07393	-5.46094	3.31308	0.631366	0.975167	Basic	Height@24 ~ BMP1@17	2.23827	-0.479804
1987	TPSB2	Height	17	24	0.725413	-2.60851	4.05933	0.669767	0.981717	Basic	Height@24 ~ TPSB2@17	1.70098	0.426468
1988	GZMA	Height	17	24	-0.787361	-5.65724	4.08251	0.751325	0.996109	Basic	Height@24 ~ GZMA@17	2.48463	-0.316893
1989	INSR	Height	17	24	-0.919849	-4.35138	2.51168	0.599309	0.965185	Basic	Height@24 ~ INSR@17	1.75078	-0.525394
1990	SELE	Height	17	24	-2.39336	-6.61706	1.83034	0.266728	0.901214	Basic	Height@24 ~ SELE@17	2.15495	-1.11063
1991	MPL	Height	17	24	2.2228	-1.309	5.7546	0.217366	0.901214	Basic	Height@24 ~ MPL@17	1.80194	1.23356
1992	B2M	Height	17	24	-1.6375	-5.60076	2.32576	0.418049	0.918838	Basic	Height@24 ~ B2M@17	2.02207	-0.809814
1993	LTA|LTB	Height	17	24	5.32611	0.0675476	10.5847	0.0471248	0.808338	Basic	Height@24 ~ LTA|LTB@17	2.68294	1.98518
1994	CCL22	Height	17	24	-1.0966	-4.6383	2.4451	0.543941	0.963388	Basic	Height@24 ~ CCL22@17	1.80699	-0.606866
1995	CCL17	Height	17	24	-3.02187	-6.28017	0.236434	0.0690974	0.857181	Basic	Height@24 ~ CCL17@17	1.6624	-1.81778
1996	ADIPOQ	Height	17	24	0.475084	-5.54192	6.49209	0.877014	0.996109	Basic	Height@24 ~ ADIPOQ@17	3.0699	0.154756
1997	CHIT1	Height	17	24	-2.21859	-5.94134	1.50416	0.242777	0.901214	Basic	Height@24 ~ CHIT1@17	1.89936	-1.16807
[truncated: 41,203 more rows]
